# Supplementary material for: DCLK1 isoform (DCLK1-S) as a critical player in promoting inflammation, tissue remodeling, and EMT in mouse models of colitis
Source: PLoS Pathog. 2025 Aug 21;21(8):e1013360. doi: 10.1371/journal.ppat.1013360 (PMC12370143; doi:10.1371/journal.ppat.1013360)
Supplement: S1 File — (ZIP) [file ppat.1013360.s007.zip]

Archive with 9 entries (9 files):
- 416397_Cell_DCLK1Yb172Di_Cell_MMP_.csv
- 416397_Cell_DCLK1Yb172Di_Cell_VimentinNd143Di_.csv
- 416397_Cell_VimentinNd143Di_Cell_ECadGd158Di_.csv
- 786472_Cell_DCLK1Yb172Di_Cell_MMP_.csv
- 786472_Cell_DCLK1Yb172Di_Cell_VimentinNd143Di_.csv
- 786472_Cell_VimentinNd143Di_Cell_ECadGd158Di_.csv
- 175476_Cell_DCLK1Yb172Di_Cell_MMP_.csv
- 175476_Cell_DCLK1Yb172Di_Cell_VimentinNd143Di_.csv
- 175476_Cell_VimentinNd143Di_Cell_ECadGd158Di_.csv
