# Supplementary material for: DCLK1 isoform (DCLK1-S) as a critical player in promoting inflammation, tissue remodeling, and EMT in mouse models of colitis
Source: PLoS Pathog. 2025 Aug 21;21(8):e1013360. doi: 10.1371/journal.ppat.1013360 (PMC12370143; doi:10.1371/journal.ppat.1013360)
Supplement: S1 File — (ZIP) [file ppat.1013360.s007.zip › 416397_Cell_DCLK1Yb172Di_Cell_MMP_.csv]

	variable	Counts
1	DCLK1	4370
2	DCLK1	10486.599609375
3	DCLK1	22938.25
4	DCLK1	8739
5	DCLK1	13108
6	DCLK1	5958.72705078125
7	DCLK1	1
8	DCLK1	16852.857421875
9	DCLK1	31576.955078125
10	DCLK1	11427.615234375
11	DCLK1	11797.2998046875
12	DCLK1	14200.25
13	DCLK1	15177.5263671875
14	DCLK1	5699.69580078125
15	DCLK1	19065.7265625
16	DCLK1	4370
17	DCLK1	11566
18	DCLK1	23131
19	DCLK1	15729.400390625
20	DCLK1	9103.0830078125
21	DCLK1	11398.3916015625
22	DCLK1	19083.25
23	DCLK1	16304.8291015625
24	DCLK1	9579.1923828125
25	DCLK1	19484.37890625
26	DCLK1	14680.83984375
27	DCLK1	9175.900390625
28	DCLK1	24198.5390625
29	DCLK1	17477
30	DCLK1	12171.7861328125
31	DCLK1	11859.7138671875
32	DCLK1	18350.80078125
33	DCLK1	14170.7294921875
34	DCLK1	1873.42858886719
35	DCLK1	16454.46875
36	DCLK1	8639.7041015625
37	DCLK1	5735.3125
38	DCLK1	8739
39	DCLK1	10049.7001953125
40	DCLK1	6269.5654296875
41	DCLK1	29127.666015625
42	DCLK1	5519.73681640625
43	DCLK1	820.1875
44	DCLK1	1
45	DCLK1	2219.10766601562
46	DCLK1	656.349975585938
47	DCLK1	690.842102050781
48	DCLK1	772
49	DCLK1	1
50	DCLK1	3933.10009765625
51	DCLK1	5098.16650390625
52	DCLK1	1249.28576660156
53	DCLK1	6050.384765625
54	DCLK1	1
55	DCLK1	1873.42858886719
56	DCLK1	1
57	DCLK1	1
58	DCLK1	525.280029296875
59	DCLK1	5462.25
60	DCLK1	5885.775390625
61	DCLK1	1192.54541015625
62	DCLK1	4476.56103515625
63	DCLK1	5243.7998046875
64	DCLK1	3575.63647460938
65	DCLK1	1093.25
66	DCLK1	7490.71435546875
67	DCLK1	1229.78125
68	DCLK1	1873.42858886719
69	DCLK1	625.142883300781
70	DCLK1	3543.43237304688
71	DCLK1	8136.37939453125
72	DCLK1	2314
73	DCLK1	7244.34228515625
74	DCLK1	3972.81811523438
75	DCLK1	1
76	DCLK1	904.931030273438
77	DCLK1	6991.39990234375
78	DCLK1	2731.625
79	DCLK1	1157.5
80	DCLK1	1748.59997558594
81	DCLK1	5899.14990234375
82	DCLK1	13505.181640625
83	DCLK1	4068.68969726562
84	DCLK1	2622.39990234375
85	DCLK1	8739
86	DCLK1	656.349975585938
87	DCLK1	2960.64526367188
88	DCLK1	2943.3876953125
89	DCLK1	2549.58325195312
90	DCLK1	1639.375
91	DCLK1	3121.71435546875
92	DCLK1	4195.240234375
93	DCLK1	6386.46142578125
94	DCLK1	4033.92309570312
95	DCLK1	2760.36840820312
96	DCLK1	3575.63647460938
97	DCLK1	2497.57153320312
98	DCLK1	1639.375
99	DCLK1	9831.25
100	DCLK1	5398
101	DCLK1	6328.51708984375
102	DCLK1	4829.89453125
103	DCLK1	7373.6875
104	DCLK1	1049.56005859375
105	DCLK1	2428.22216796875
106	DCLK1	1093.25
107	DCLK1	2185.5
108	DCLK1	5098.16650390625
109	DCLK1	937.214294433594
110	DCLK1	1639.375
111	DCLK1	3873.52270507812
112	DCLK1	1
113	DCLK1	2497.57153320312
114	DCLK1	2979.86352539062
115	DCLK1	4171.4091796875
116	DCLK1	6008.375
117	DCLK1	2593.59350585938
118	DCLK1	3594.85473632812
119	DCLK1	3745.85717773438
120	DCLK1	2913.66674804688
121	DCLK1	855.804321289062
122	DCLK1	937.214294433594
123	DCLK1	3575.63647460938
124	DCLK1	1009.23077392578
125	DCLK1	6731.62158203125
126	DCLK1	2185.5
127	DCLK1	1311.69995117188
128	DCLK1	1967.05004882812
129	DCLK1	5618.28564453125
130	DCLK1	3146.67993164062
131	DCLK1	6554.5
132	DCLK1	2048.96875
133	DCLK1	5020.7021484375
134	DCLK1	4520.6552734375
135	DCLK1	5012.5
136	DCLK1	1192.54541015625
137	DCLK1	1748.59997558594
138	DCLK1	3277.75
139	DCLK1	3496.19995117188
140	DCLK1	4068.68969726562
141	DCLK1	5362.95458984375
142	DCLK1	3470.5
143	DCLK1	5306.21435546875
144	DCLK1	6349.703125
145	DCLK1	1
146	DCLK1	4195.240234375
147	DCLK1	6665.576171875
148	DCLK1	5826.33349609375
149	DCLK1	3745.85717773438
150	DCLK1	3277.75
151	DCLK1	937.214294433594
152	DCLK1	1
153	DCLK1	2280.47827148438
154	DCLK1	8293.18359375
155	DCLK1	1748.59997558594
156	DCLK1	2979.86352539062
157	DCLK1	6806.5576171875
158	DCLK1	7058.615234375
159	DCLK1	1
160	DCLK1	1
161	DCLK1	5958.72705078125
162	DCLK1	398.181823730469
163	DCLK1	2622.39990234375
164	DCLK1	772
165	DCLK1	729.166687011719
166	DCLK1	3496.19995117188
167	DCLK1	5826.33349609375
168	DCLK1	4370
169	DCLK1	2913.66674804688
170	DCLK1	4290.5634765625
171	DCLK1	3933.10009765625
172	DCLK1	4140.052734375
173	DCLK1	5243.7998046875
174	DCLK1	1543
175	DCLK1	4140.052734375
176	DCLK1	4229.064453125
177	DCLK1	1
178	DCLK1	7282.66650390625
179	DCLK1	7188.70947265625
180	DCLK1	3496.19995117188
181	DCLK1	2098.1201171875
182	DCLK1	3575.63647460938
183	DCLK1	1
184	DCLK1	1093.25
185	DCLK1	2760.36840820312
186	DCLK1	11651.6669921875
187	DCLK1	5098.16650390625
188	DCLK1	469.107147216797
189	DCLK1	1873.42858886719
190	DCLK1	3189.18920898438
191	DCLK1	3745.85717773438
192	DCLK1	1
193	DCLK1	6554.5
194	DCLK1	1009.23077392578
195	DCLK1	8482
196	DCLK1	10195.3330078125
197	DCLK1	4370
198	DCLK1	5378.23095703125
199	DCLK1	1639.375
200	DCLK1	8981.72265625
201	DCLK1	4952.533203125
202	DCLK1	2458.5625
203	DCLK1	1873.42858886719
204	DCLK1	3025.6923828125
205	DCLK1	6144.90625
206	DCLK1	2622.39990234375
207	DCLK1	1513.34619140625
208	DCLK1	3745.85717773438
209	DCLK1	1192.54541015625
210	DCLK1	874.799987792969
211	DCLK1	1748.59997558594
212	DCLK1	937.214294433594
213	DCLK1	3795.13159179688
214	DCLK1	6554.5
215	DCLK1	2017.46154785156
216	DCLK1	8739
217	DCLK1	1639.375
218	DCLK1	4469.29541015625
219	DCLK1	3837.19506835938
220	DCLK1	1748.59997558594
221	DCLK1	1748.59997558594
222	DCLK1	3823.875
223	DCLK1	1356.89660644531
224	DCLK1	2809.64282226562
225	DCLK1	5783.5
226	DCLK1	5150.1787109375
227	DCLK1	8739
228	DCLK1	4370
229	DCLK1	3575.63647460938
230	DCLK1	8739
231	DCLK1	4894.27978515625
232	DCLK1	846.612915039062
233	DCLK1	3277.75
234	DCLK1	1748.59997558594
235	DCLK1	6258.53564453125
236	DCLK1	570.869567871094
237	DCLK1	1513.34619140625
238	DCLK1	2185.5
239	DCLK1	2622.39990234375
240	DCLK1	6940
241	DCLK1	9438.0400390625
242	DCLK1	4767.181640625
243	DCLK1	5561.54541015625
244	DCLK1	4370
245	DCLK1	2996.8857421875
246	DCLK1	5243.7998046875
247	DCLK1	4370
248	DCLK1	3933.10009765625
249	DCLK1	9253
250	DCLK1	1
251	DCLK1	2480.70263671875
252	DCLK1	4767.181640625
253	DCLK1	4370
254	DCLK1	8739
255	DCLK1	2458.5625
256	DCLK1	18933.333984375
257	DCLK1	3856
258	DCLK1	15838.625
259	DCLK1	4916.125
260	DCLK1	1
261	DCLK1	5362.95458984375
262	DCLK1	4829.89453125
263	DCLK1	4370
264	DCLK1	3745.85717773438
265	DCLK1	7865.2001953125
266	DCLK1	8895.0361328125
267	DCLK1	8739
268	DCLK1	1
269	DCLK1	1
270	DCLK1	5098.16650390625
271	DCLK1	4916.125
272	DCLK1	3277.75
273	DCLK1	4370
274	DCLK1	6292.35986328125
275	DCLK1	729.166687011719
276	DCLK1	8192.875
277	DCLK1	3085
278	DCLK1	1457.33337402344
279	DCLK1	1748.59997558594
280	DCLK1	3933.10009765625
281	DCLK1	4033.92309570312
282	DCLK1	547.125
283	DCLK1	2314
284	DCLK1	12337
285	DCLK1	6554.5
286	DCLK1	1
287	DCLK1	3277.75
288	DCLK1	874.799987792969
289	DCLK1	1405.32141113281
290	DCLK1	2979.86352539062
291	DCLK1	8096.5
292	DCLK1	6117.60009765625
293	DCLK1	3933.10009765625
294	DCLK1	3575.63647460938
295	DCLK1	4370
296	DCLK1	2247.91430664062
297	DCLK1	7373.6875
298	DCLK1	5074.67724609375
299	DCLK1	6839.4345703125
300	DCLK1	2497.57153320312
301	DCLK1	6269.5654296875
302	DCLK1	1
303	DCLK1	3933.10009765625
304	DCLK1	4767.181640625
305	DCLK1	16020.6669921875
306	DCLK1	5920.29052734375
307	DCLK1	7711
308	DCLK1	4614.6640625
309	DCLK1	4370
310	DCLK1	1873.42858886719
311	DCLK1	4195.240234375
312	DCLK1	5098.16650390625
313	DCLK1	7944.63623046875
314	DCLK1	8341.818359375
315	DCLK1	2384.0908203125
316	DCLK1	5792.46533203125
317	DCLK1	1311.69995117188
318	DCLK1	3745.85717773438
319	DCLK1	4767.181640625
320	DCLK1	7711
321	DCLK1	2458.5625
322	DCLK1	1
323	DCLK1	3277.75
324	DCLK1	2622.39990234375
325	DCLK1	3933.10009765625
326	DCLK1	3004.6875
327	DCLK1	1
328	DCLK1	4005.91674804688
329	DCLK1	10923.5
330	DCLK1	1513.34619140625
331	DCLK1	4140.052734375
332	DCLK1	1639.375
333	DCLK1	772
334	DCLK1	2979.86352539062
335	DCLK1	1311.69995117188
336	DCLK1	3933.10009765625
337	DCLK1	4682.0712890625
338	DCLK1	6741.74267578125
339	DCLK1	5243.7998046875
340	DCLK1	13108
341	DCLK1	3933.10009765625
342	DCLK1	795.363647460938
343	DCLK1	1
344	DCLK1	4916.125
345	DCLK1	1
346	DCLK1	1873.42858886719
347	DCLK1	4229.064453125
348	DCLK1	2913.66674804688
349	DCLK1	3529.8076171875
350	DCLK1	1561.35717773438
351	DCLK1	19065.7265625
352	DCLK1	6050.384765625
353	DCLK1	2017.46154785156
354	DCLK1	3745.85717773438
355	DCLK1	1
356	DCLK1	5042.15380859375
357	DCLK1	2913.66674804688
358	DCLK1	1967.05004882812
359	DCLK1	820.1875
360	DCLK1	1
361	DCLK1	3745.85717773438
362	DCLK1	729.166687011719
363	DCLK1	5243.7998046875
364	DCLK1	2809.64282226562
365	DCLK1	6261.0595703125
366	DCLK1	2913.66674804688
367	DCLK1	1873.42858886719
368	DCLK1	1
369	DCLK1	11703.6787109375
370	DCLK1	1873.42858886719
371	DCLK1	15010.62890625
372	DCLK1	3025.6923828125
373	DCLK1	4221.8984375
374	DCLK1	2760.36840820312
375	DCLK1	1192.54541015625
376	DCLK1	2145.78173828125
377	DCLK1	2428.22216796875
378	DCLK1	2497.57153320312
379	DCLK1	2809.64282226562
380	DCLK1	4414.58154296875
381	DCLK1	596.772705078125
382	DCLK1	4275.02197265625
383	DCLK1	1405.32141113281
384	DCLK1	10409.5
385	DCLK1	4682.0712890625
386	DCLK1	9175.900390625
387	DCLK1	673.153869628906
388	DCLK1	3277.75
389	DCLK1	1543
390	DCLK1	2622.39990234375
391	DCLK1	2622.39990234375
392	DCLK1	4096.9375
393	DCLK1	9591.48828125
394	DCLK1	1124.45715332031
395	DCLK1	5958.72705078125
396	DCLK1	1192.54541015625
397	DCLK1	6023.13525390625
398	DCLK1	1311.69995117188
399	DCLK1	1986.90905761719
400	DCLK1	1
401	DCLK1	5243.7998046875
402	DCLK1	1
403	DCLK1	8001.37646484375
404	DCLK1	1417.97302246094
405	DCLK1	1808.86206054688
406	DCLK1	6816.64013671875
407	DCLK1	10319.2763671875
408	DCLK1	625.142883300781
409	DCLK1	3933.10009765625
410	DCLK1	2238.78051757812
411	DCLK1	1140.73913574219
412	DCLK1	1543
413	DCLK1	2260.82763671875
414	DCLK1	4096.9375
415	DCLK1	9175.900390625
416	DCLK1	1772.21618652344
417	DCLK1	2185.5
418	DCLK1	51700.83203125
419	DCLK1	1
420	DCLK1	2789.72338867188
421	DCLK1	971.888916015625
422	DCLK1	2039.86669921875
423	DCLK1	7116.228515625
424	DCLK1	3277.75
425	DCLK1	9253
426	DCLK1	8253.5556640625
427	DCLK1	2731.625
428	DCLK1	10760.4775390625
429	DCLK1	6972.80859375
430	DCLK1	6402.09326171875
431	DCLK1	4068.68969726562
432	DCLK1	4033.92309570312
433	DCLK1	6071.6103515625
434	DCLK1	6169
435	DCLK1	4268.3955078125
436	DCLK1	5462.25
437	DCLK1	5768.080078125
438	DCLK1	3025.6923828125
439	DCLK1	5864.65771484375
440	DCLK1	7673.39013671875
441	DCLK1	13108
442	DCLK1	14746.375
443	DCLK1	11300.1376953125
444	DCLK1	10543.5869140625
445	DCLK1	4916.125
446	DCLK1	5182.83740234375
447	DCLK1	2300.4736328125
448	DCLK1	8437.689453125
449	DCLK1	4869.314453125
450	DCLK1	10024
451	DCLK1	8614.171875
452	DCLK1	3933.10009765625
453	DCLK1	8549.0439453125
454	DCLK1	3178.45458984375
455	DCLK1	4251.9189453125
456	DCLK1	10409.5
457	DCLK1	3277.75
458	DCLK1	3626.34033203125
459	DCLK1	7150.27294921875
460	DCLK1	3806.25805664062
461	DCLK1	2681.97729492188
462	DCLK1	2622.39990234375
463	DCLK1	2098.1201171875
464	DCLK1	9709.888671875
465	DCLK1	7490.71435546875
466	DCLK1	5546.26904296875
467	DCLK1	8010.83349609375
468	DCLK1	4370
469	DCLK1	6050.384765625
470	DCLK1	2670.9443359375
471	DCLK1	4424.6123046875
472	DCLK1	5243.7998046875
473	DCLK1	17320.96484375
474	DCLK1	5325.71875
475	DCLK1	3347.46801757812
476	DCLK1	3463.22631835938
477	DCLK1	6964.09375
478	DCLK1	8465.9375
479	DCLK1	9612.7998046875
480	DCLK1	3816.9619140625
481	DCLK1	1808.86206054688
482	DCLK1	3680.15795898438
483	DCLK1	2555.75415039062
484	DCLK1	5299.57470703125
485	DCLK1	6209.5791015625
486	DCLK1	3496.19995117188
487	DCLK1	3197.82934570312
488	DCLK1	2408.408203125
489	DCLK1	12525.466796875
490	DCLK1	7100.625
491	DCLK1	6669.4736328125
492	DCLK1	6086.39306640625
493	DCLK1	5362.95458984375
494	DCLK1	3806.25805664062
495	DCLK1	7746.04541015625
496	DCLK1	16603.19921875
497	DCLK1	3277.75
498	DCLK1	5243.7998046875
499	DCLK1	6086.39306640625
500	DCLK1	5876.5517578125
501	DCLK1	8656.56640625
502	DCLK1	6269.5654296875
503	DCLK1	3450.21044921875
504	DCLK1	11547.642578125
505	DCLK1	3172.04833984375
506	DCLK1	13927.1875
507	DCLK1	6554.5
508	DCLK1	4829.89453125
509	DCLK1	1986.90905761719
510	DCLK1	5299.57470703125
511	DCLK1	5314.6484375
512	DCLK1	6065.4326171875
513	DCLK1	8739
514	DCLK1	12716.74609375
515	DCLK1	7100.625
516	DCLK1	2017.46154785156
517	DCLK1	6554.5
518	DCLK1	4096.9375
519	DCLK1	11934.2392578125
520	DCLK1	4241.5
521	DCLK1	5098.16650390625
522	DCLK1	9136.181640625
523	DCLK1	5899.14990234375
524	DCLK1	16086.86328125
525	DCLK1	10040.404296875
526	DCLK1	1873.42858886719
527	DCLK1	8066.84619140625
528	DCLK1	7316.53466796875
529	DCLK1	7822.91943359375
530	DCLK1	8968.947265625
531	DCLK1	2126.45947265625
532	DCLK1	8426.9287109375
533	DCLK1	8426.9287109375
534	DCLK1	8066.84619140625
535	DCLK1	10550.5361328125
536	DCLK1	6190.41650390625
537	DCLK1	5535.06689453125
538	DCLK1	6554.5
539	DCLK1	5509.7392578125
540	DCLK1	3550.8125
541	DCLK1	4858.83935546875
542	DCLK1	6991.39990234375
543	DCLK1	11287.5830078125
544	DCLK1	6242.4287109375
545	DCLK1	16682.63671875
546	DCLK1	4573.20947265625
547	DCLK1	4195.240234375
548	DCLK1	7802.78564453125
549	DCLK1	8895.0361328125
550	DCLK1	5618.28564453125
551	DCLK1	7663.5537109375
552	DCLK1	4937.40283203125
553	DCLK1	13386.8720703125
554	DCLK1	2622.39990234375
555	DCLK1	7768.111328125
556	DCLK1	8739
557	DCLK1	9612.7998046875
558	DCLK1	3884.5556640625
559	DCLK1	5012.5
560	DCLK1	4013.34692382812
561	DCLK1	8739
562	DCLK1	2384.0908203125
563	DCLK1	9253
564	DCLK1	2403.94995117188
565	DCLK1	8520.5498046875
566	DCLK1	8502.837890625
567	DCLK1	15026.09765625
568	DCLK1	11360.400390625
569	DCLK1	6991.39990234375
570	DCLK1	6806.5576171875
571	DCLK1	3837.19506835938
572	DCLK1	2510.85107421875
573	DCLK1	5129.826171875
574	DCLK1	3806.25805664062
575	DCLK1	7958.8212890625
576	DCLK1	6408.86669921875
577	DCLK1	5074.67724609375
578	DCLK1	7303.47119140625
579	DCLK1	11583.9306640625
580	DCLK1	10427.0224609375
581	DCLK1	13108
582	DCLK1	10377.375
583	DCLK1	3641.83325195312
584	DCLK1	14746.375
585	DCLK1	6256.61376953125
586	DCLK1	5680.7001953125
587	DCLK1	11235.5712890625
588	DCLK1	7865.2001953125
589	DCLK1	3383.45166015625
590	DCLK1	10158.9248046875
591	DCLK1	6876.80322265625
592	DCLK1	2000.37292480469
593	DCLK1	5243.7998046875
594	DCLK1	11968.2607421875
595	DCLK1	3085
596	DCLK1	3361.76928710938
597	DCLK1	3059.30004882812
598	DCLK1	11287.5830078125
599	DCLK1	11469.625
600	DCLK1	4195.240234375
601	DCLK1	2996.8857421875
602	DCLK1	9428.841796875
603	DCLK1	9321.533203125
604	DCLK1	4844.89111328125
605	DCLK1	7282.66650390625
606	DCLK1	5174.81591796875
607	DCLK1	8739
608	DCLK1	2280.47827148438
609	DCLK1	4719.52001953125
610	DCLK1	3457.79125976562
611	DCLK1	14309.9521484375
612	DCLK1	3522.28369140625
613	DCLK1	4682.0712890625
614	DCLK1	3025.6923828125
615	DCLK1	4829.89453125
616	DCLK1	11782.5732421875
617	DCLK1	13771.6455078125
618	DCLK1	12671.099609375
619	DCLK1	3905.21264648438
620	DCLK1	12792.1689453125
621	DCLK1	3164.75854492188
622	DCLK1	8293.18359375
623	DCLK1	6242.4287109375
624	DCLK1	5362.95458984375
625	DCLK1	15193.2041015625
626	DCLK1	8389.48046875
627	DCLK1	7490.71435546875
628	DCLK1	8426.9287109375
629	DCLK1	4171.4091796875
630	DCLK1	3575.63647460938
631	DCLK1	5314.6484375
632	DCLK1	6017.32763671875
633	DCLK1	4033.92309570312
634	DCLK1	5618.28564453125
635	DCLK1	8913.759765625
636	DCLK1	11287.5830078125
637	DCLK1	10195.3330078125
638	DCLK1	10982.541015625
639	DCLK1	4156.8779296875
640	DCLK1	7394.6923828125
641	DCLK1	12889.5498046875
642	DCLK1	10265.5185546875
643	DCLK1	4370
644	DCLK1	12148.951171875
645	DCLK1	12137.111328125
646	DCLK1	5299.57470703125
647	DCLK1	10121.5947265625
648	DCLK1	5435.60986328125
649	DCLK1	3496.19995117188
650	DCLK1	13108
651	DCLK1	5735.3125
652	DCLK1	9930.5458984375
653	DCLK1	11235.5712890625
654	DCLK1	6554.5
655	DCLK1	9482.6591796875
656	DCLK1	6665.576171875
657	DCLK1	4096.9375
658	DCLK1	9579.1923828125
659	DCLK1	4469.29541015625
660	DCLK1	5546.26904296875
661	DCLK1	5462.25
662	DCLK1	8268.4921875
663	DCLK1	4559.95654296875
664	DCLK1	4627
665	DCLK1	10208.2216796875
666	DCLK1	15819.79296875
667	DCLK1	4033.92309570312
668	DCLK1	13427.6826171875
669	DCLK1	11728.3154296875
670	DCLK1	13612.115234375
671	DCLK1	7813.119140625
672	DCLK1	3933.10009765625
673	DCLK1	1692.22583007812
674	DCLK1	4767.181640625
675	DCLK1	9195.462890625
676	DCLK1	7646.75
677	DCLK1	3884.5556640625
678	DCLK1	8624.0263671875
679	DCLK1	13981.7998046875
680	DCLK1	4916.125
681	DCLK1	3277.75
682	DCLK1	13898.939453125
683	DCLK1	4916.125
684	DCLK1	7006.46533203125
685	DCLK1	13576.107421875
686	DCLK1	5325.71875
687	DCLK1	7646.75
688	DCLK1	8374.9169921875
689	DCLK1	9253
690	DCLK1	2017.46154785156
691	DCLK1	5958.72705078125
692	DCLK1	4706.0771484375
693	DCLK1	5098.16650390625
694	DCLK1	10486.599609375
695	DCLK1	3371.37133789062
696	DCLK1	11839.5810546875
697	DCLK1	7865.2001953125
698	DCLK1	11651.6669921875
699	DCLK1	5362.95458984375
700	DCLK1	14011.9306640625
701	DCLK1	2480.70263671875
702	DCLK1	5857.3193359375
703	DCLK1	14418.7001953125
704	DCLK1	10693.552734375
705	DCLK1	5699.69580078125
706	DCLK1	8482
707	DCLK1	12950.083984375
708	DCLK1	15801.21875
709	DCLK1	5928.36962890625
710	DCLK1	8957.4501953125
711	DCLK1	8166.0166015625
712	DCLK1	8457.12890625
713	DCLK1	14564.3330078125
714	DCLK1	5680.7001953125
715	DCLK1	12353.146484375
716	DCLK1	5243.7998046875
717	DCLK1	2458.5625
718	DCLK1	13108
719	DCLK1	1725.60522460938
720	DCLK1	9056.7451171875
721	DCLK1	4033.92309570312
722	DCLK1	12622.5556640625
723	DCLK1	3347.46801757812
724	DCLK1	6117.60009765625
725	DCLK1	9645.7734375
726	DCLK1	10230.853515625
727	DCLK1	6008.375
728	DCLK1	10923.5
729	DCLK1	8264.1083984375
730	DCLK1	3616.72412109375
731	DCLK1	6765.9033203125
732	DCLK1	7364.48291015625
733	DCLK1	10923.5
734	DCLK1	11360.400390625
735	DCLK1	15565.5625
736	DCLK1	10348.6318359375
737	DCLK1	9075.0771484375
738	DCLK1	11763.6923828125
739	DCLK1	4767.181640625
740	DCLK1	7562.73095703125
741	DCLK1	5783.5
742	DCLK1	9709.888671875
743	DCLK1	4806.89990234375
744	DCLK1	6714.34130859375
745	DCLK1	14264.5
746	DCLK1	2571
747	DCLK1	3320.30517578125
748	DCLK1	11624.1884765625
749	DCLK1	8136.37939453125
750	DCLK1	6415.06396484375
751	DCLK1	7694.2392578125
752	DCLK1	3653.7705078125
753	DCLK1	9145.4189453125
754	DCLK1	3463.22631835938
755	DCLK1	4855.4443359375
756	DCLK1	14247.7392578125
757	DCLK1	8253.5556640625
758	DCLK1	6688.2451171875
759	DCLK1	6816.64013671875
760	DCLK1	4294.67236328125
761	DCLK1	1639.375
762	DCLK1	7646.75
763	DCLK1	7768.111328125
764	DCLK1	6797.22216796875
765	DCLK1	5487.6513671875
766	DCLK1	12691.904296875
767	DCLK1	6554.5
768	DCLK1	5340.888671875
769	DCLK1	6554.5
770	DCLK1	4448.01806640625
771	DCLK1	7332.03369140625
772	DCLK1	14237.9140625
773	DCLK1	4960.4052734375
774	DCLK1	8895.0361328125
775	DCLK1	7789.21728515625
776	DCLK1	9118.9130859375
777	DCLK1	18350.80078125
778	DCLK1	11208.4345703125
779	DCLK1	7589.26318359375
780	DCLK1	2878.14624023438
781	DCLK1	10533.4111328125
782	DCLK1	6719.71435546875
783	DCLK1	5129.826171875
784	DCLK1	4370
785	DCLK1	3933.10009765625
786	DCLK1	4806.89990234375
787	DCLK1	9630.6328125
788	DCLK1	8341.818359375
789	DCLK1	3717.91040039062
790	DCLK1	9638.5
791	DCLK1	8253.5556640625
792	DCLK1	7150.27294921875
793	DCLK1	11503.0615234375
794	DCLK1	4606.162109375
795	DCLK1	12656.0341796875
796	DCLK1	4767.181640625
797	DCLK1	5618.28564453125
798	DCLK1	3910.10522460938
799	DCLK1	10529.57421875
800	DCLK1	8066.84619140625
801	DCLK1	8312.755859375
802	DCLK1	1
803	DCLK1	14498.13671875
804	DCLK1	7865.2001953125
805	DCLK1	4960.4052734375
806	DCLK1	8136.37939453125
807	DCLK1	8588.3447265625
808	DCLK1	4942.9833984375
809	DCLK1	4370
810	DCLK1	5129.826171875
811	DCLK1	6473.5927734375
812	DCLK1	7209.85009765625
813	DCLK1	7409.30419921875
814	DCLK1	11113.4560546875
815	DCLK1	9253
816	DCLK1	4869.314453125
817	DCLK1	10724.9091796875
818	DCLK1	6554.5
819	DCLK1	8457.12890625
820	DCLK1	1311.69995117188
821	DCLK1	4734.08349609375
822	DCLK1	4370
823	DCLK1	4370
824	DCLK1	9944.2412109375
825	DCLK1	15902.875
826	DCLK1	15491.0908203125
827	DCLK1	5958.72705078125
828	DCLK1	14564.3330078125
829	DCLK1	3933.10009765625
830	DCLK1	8739
831	DCLK1	10486.599609375
832	DCLK1	1986.90905761719
833	DCLK1	6430.84912109375
834	DCLK1	4767.181640625
835	DCLK1	7282.66650390625
836	DCLK1	2497.57153320312
837	DCLK1	6839.4345703125
838	DCLK1	7630.44775390625
839	DCLK1	7178.64306640625
840	DCLK1	7420.056640625
841	DCLK1	9075.0771484375
842	DCLK1	5885.775390625
843	DCLK1	6169
844	DCLK1	10059.8603515625
845	DCLK1	11038.4736328125
846	DCLK1	6940
847	DCLK1	8066.84619140625
848	DCLK1	4370
849	DCLK1	7993.0732421875
850	DCLK1	11201.52734375
851	DCLK1	9831.25
852	DCLK1	5826.33349609375
853	DCLK1	5826.33349609375
854	DCLK1	6731.62158203125
855	DCLK1	2017.46154785156
856	DCLK1	4829.89453125
857	DCLK1	6209.5791015625
858	DCLK1	4120.3427734375
859	DCLK1	13771.6455078125
860	DCLK1	7058.615234375
861	DCLK1	7373.6875
862	DCLK1	8389.48046875
863	DCLK1	5546.26904296875
864	DCLK1	8913.759765625
865	DCLK1	5958.72705078125
866	DCLK1	3670.9599609375
867	DCLK1	6554.5
868	DCLK1	15535.22265625
869	DCLK1	13576.107421875
870	DCLK1	12015.75
871	DCLK1	3905.21264648438
872	DCLK1	3842.70678710938
873	DCLK1	7979.173828125
874	DCLK1	13888.1787109375
875	DCLK1	7282.66650390625
876	DCLK1	9145.4189453125
877	DCLK1	10364.6748046875
878	DCLK1	9492.275390625
879	DCLK1	8389.48046875
880	DCLK1	10923.5
881	DCLK1	2890.73217773438
882	DCLK1	7865.2001953125
883	DCLK1	8520.5498046875
884	DCLK1	4559.95654296875
885	DCLK1	1093.25
886	DCLK1	20389.666015625
887	DCLK1	10598.1494140625
888	DCLK1	5065.068359375
889	DCLK1	17308.9609375
890	DCLK1	13108
891	DCLK1	3406.755859375
892	DCLK1	5325.71875
893	DCLK1	10129.13671875
894	DCLK1	11010.8798828125
895	DCLK1	9533.36328125
896	DCLK1	11126.708984375
897	DCLK1	12716.74609375
898	DCLK1	12685.193359375
899	DCLK1	4370
900	DCLK1	6678.15087890625
901	DCLK1	12468.6337890625
902	DCLK1	13632.2802734375
903	DCLK1	6741.74267578125
904	DCLK1	5398
905	DCLK1	1639.375
906	DCLK1	7209.85009765625
907	DCLK1	17477
908	DCLK1	7490.71435546875
909	DCLK1	5971.966796875
910	DCLK1	4682.0712890625
911	DCLK1	10024
912	DCLK1	5618.28564453125
913	DCLK1	7865.2001953125
914	DCLK1	5714.3076171875
915	DCLK1	4298.376953125
916	DCLK1	5660.8408203125
917	DCLK1	18149.154296875
918	DCLK1	5098.16650390625
919	DCLK1	13108
920	DCLK1	15421
921	DCLK1	7420.056640625
922	DCLK1	10650.4375
923	DCLK1	1639.375
924	DCLK1	16175.595703125
925	DCLK1	8415.3701171875
926	DCLK1	3795.13159179688
927	DCLK1	2960.64526367188
928	DCLK1	4878.0234375
929	DCLK1	3277.75
930	DCLK1	2017.46154785156
931	DCLK1	18350.80078125
932	DCLK1	12538.130859375
933	DCLK1	6030.22021484375
934	DCLK1	7979.173828125
935	DCLK1	6899.4208984375
936	DCLK1	7490.71435546875
937	DCLK1	2809.64282226562
938	DCLK1	11728.3154296875
939	DCLK1	8406.576171875
940	DCLK1	10343.2421875
941	DCLK1	12788.3173828125
942	DCLK1	11651.6669921875
943	DCLK1	7404.9541015625
944	DCLK1	2428.22216796875
945	DCLK1	6554.5
946	DCLK1	8937.5908203125
947	DCLK1	3687.34375
948	DCLK1	7282.66650390625
949	DCLK1	1873.42858886719
950	DCLK1	6435.34521484375
951	DCLK1	8520.5498046875
952	DCLK1	14895.318359375
953	DCLK1	10396.20703125
954	DCLK1	17789.072265625
955	DCLK1	7034.0244140625
956	DCLK1	11279.1162109375
957	DCLK1	9831.25
958	DCLK1	6386.46142578125
959	DCLK1	11469.625
960	DCLK1	6554.5
961	DCLK1	7730.76904296875
962	DCLK1	5920.29052734375
963	DCLK1	7100.625
964	DCLK1	13108
965	DCLK1	9253
966	DCLK1	6447.0654296875
967	DCLK1	14799.2255859375
968	DCLK1	3025.6923828125
969	DCLK1	5340.888671875
970	DCLK1	8828.1630859375
971	DCLK1	3059.30004882812
972	DCLK1	7562.73095703125
973	DCLK1	3277.75
974	DCLK1	16384.75
975	DCLK1	8402.9228515625
976	DCLK1	10650.4375
977	DCLK1	7547.45458984375
978	DCLK1	10195.3330078125
979	DCLK1	6797.22216796875
980	DCLK1	7490.71435546875
981	DCLK1	12171.7861328125
982	DCLK1	7490.71435546875
983	DCLK1	10033.5185546875
984	DCLK1	2070.5263671875
985	DCLK1	11022.7958984375
986	DCLK1	3438.90161132812
987	DCLK1	12483.857421875
988	DCLK1	4370
989	DCLK1	15729.400390625
990	DCLK1	14352.3349609375
991	DCLK1	6169
992	DCLK1	15604.5712890625
993	DCLK1	16831.580078125
994	DCLK1	4588.4501953125
995	DCLK1	4420.80224609375
996	DCLK1	1967.05004882812
997	DCLK1	12710.818359375
998	DCLK1	2185.5
999	DCLK1	5277.84423828125
1000	DCLK1	3884.5556640625
1001	DCLK1	6226.8251953125
1002	DCLK1	5098.16650390625
1003	DCLK1	6726.96044921875
1004	DCLK1	5749.68408203125
1005	DCLK1	5243.7998046875
1006	DCLK1	8279.10546875
1007	DCLK1	6797.22216796875
1008	DCLK1	5668.89208984375
1009	DCLK1	3745.85717773438
1010	DCLK1	6554.5
1011	DCLK1	7589.26318359375
1012	DCLK1	3823.875
1013	DCLK1	12137.111328125
1014	DCLK1	772
1015	DCLK1	1405.32141113281
1016	DCLK1	6554.5
1017	DCLK1	4506.53125
1018	DCLK1	2587.90795898438
1019	DCLK1	8739
1020	DCLK1	9118.9130859375
1021	DCLK1	12538.130859375
1022	DCLK1	7490.71435546875
1023	DCLK1	3496.19995117188
1024	DCLK1	4195.240234375
1025	DCLK1	15729.400390625
1026	DCLK1	10427.0224609375
1027	DCLK1	1009.23077392578
1028	DCLK1	2098.1201171875
1029	DCLK1	14299.5458984375
1030	DCLK1	6399.69287109375
1031	DCLK1	16682.63671875
1032	DCLK1	5487.6513671875
1033	DCLK1	10195.3330078125
1034	DCLK1	6700.13330078125
1035	DCLK1	5243.7998046875
1036	DCLK1	8465.9375
1037	DCLK1	2121.25
1038	DCLK1	4595.2060546875
1039	DCLK1	4947.03759765625
1040	DCLK1	6355.9091796875
1041	DCLK1	9831.25
1042	DCLK1	8739
1043	DCLK1	6169
1044	DCLK1	6435.34521484375
1045	DCLK1	3099.01806640625
1046	DCLK1	7919.8125
1047	DCLK1	6899.4208984375
1048	DCLK1	4370
1049	DCLK1	9881.6611328125
1050	DCLK1	2384.0908203125
1051	DCLK1	11916.4541015625
1052	DCLK1	6153.26513671875
1053	DCLK1	13108
1054	DCLK1	17112.916015625
1055	DCLK1	1356.89660644531
1056	DCLK1	11010.8798828125
1057	DCLK1	7768.111328125
1058	DCLK1	6328.51708984375
1059	DCLK1	8212.6142578125
1060	DCLK1	10195.3330078125
1061	DCLK1	2622.39990234375
1062	DCLK1	2185.5
1063	DCLK1	2789.72338867188
1064	DCLK1	5243.7998046875
1065	DCLK1	6765.9033203125
1066	DCLK1	17874.181640625
1067	DCLK1	6144.90625
1068	DCLK1	14182.3447265625
1069	DCLK1	7340.919921875
1070	DCLK1	5243.7998046875
1071	DCLK1	5546.26904296875
1072	DCLK1	13482.4853515625
1073	DCLK1	5618.28564453125
1074	DCLK1	4960.4052734375
1075	DCLK1	2126.45947265625
1076	DCLK1	7711
1077	DCLK1	7340.919921875
1078	DCLK1	8968.947265625
1079	DCLK1	8451.5654296875
1080	DCLK1	4370
1081	DCLK1	5674.17919921875
1082	DCLK1	8502.837890625
1083	DCLK1	8253.5556640625
1084	DCLK1	8988.6572265625
1085	DCLK1	10486.599609375
1086	DCLK1	12204.0693359375
1087	DCLK1	10438.0556640625
1088	DCLK1	7944.63623046875
1089	DCLK1	3049.1396484375
1090	DCLK1	5958.72705078125
1091	DCLK1	11937.732421875
1092	DCLK1	7993.0732421875
1093	DCLK1	9944.2412109375
1094	DCLK1	6242.4287109375
1095	DCLK1	11651.6669921875
1096	DCLK1	6144.90625
1097	DCLK1	6050.384765625
1098	DCLK1	3204.93334960938
1099	DCLK1	6741.74267578125
1100	DCLK1	5243.7998046875
1101	DCLK1	6169
1102	DCLK1	11398.3916015625
1103	DCLK1	3558.6142578125
1104	DCLK1	5699.69580078125
1105	DCLK1	6940
1106	DCLK1	13340.6689453125
1107	DCLK1	8096.5
1108	DCLK1	6722.53857421875
1109	DCLK1	3897.67578125
1110	DCLK1	5150.1787109375
1111	DCLK1	3121.71435546875
1112	DCLK1	8192.875
1113	DCLK1	13785.9482421875
1114	DCLK1	3383.45166015625
1115	DCLK1	13399.2666015625
1116	DCLK1	7058.615234375
1117	DCLK1	6882.1748046875
1118	DCLK1	16132.6923828125
1119	DCLK1	6899.4208984375
1120	DCLK1	7783.28125
1121	DCLK1	7684.41357421875
1122	DCLK1	8192.875
1123	DCLK1	3658.76733398438
1124	DCLK1	9831.25
1125	DCLK1	13763.349609375
1126	DCLK1	5314.6484375
1127	DCLK1	11503.0615234375
1128	DCLK1	12722.5
1129	DCLK1	4370
1130	DCLK1	9533.36328125
1131	DCLK1	4494.82861328125
1132	DCLK1	10923.5
1133	DCLK1	3496.19995117188
1134	DCLK1	5098.16650390625
1135	DCLK1	8192.875
1136	DCLK1	7085.86474609375
1137	DCLK1	4627
1138	DCLK1	13576.107421875
1139	DCLK1	6722.53857421875
1140	DCLK1	6136.19140625
1141	DCLK1	2314
1142	DCLK1	16384.75
1143	DCLK1	4767.181640625
1144	DCLK1	7282.66650390625
1145	DCLK1	4767.181640625
1146	DCLK1	9040.310546875
1147	DCLK1	6453.6767578125
1148	DCLK1	4370
1149	DCLK1	15491.0908203125
1150	DCLK1	10861.0859375
1151	DCLK1	9831.25
1152	DCLK1	6386.46142578125
1153	DCLK1	10195.3330078125
1154	DCLK1	11235.5712890625
1155	DCLK1	13435.6748046875
1156	DCLK1	4370
1157	DCLK1	11566
1158	DCLK1	8739
1159	DCLK1	7490.71435546875
1160	DCLK1	8066.84619140625
1161	DCLK1	3745.85717773438
1162	DCLK1	2017.46154785156
1163	DCLK1	8426.9287109375
1164	DCLK1	3399.11108398438
1165	DCLK1	2314
1166	DCLK1	4457.3798828125
1167	DCLK1	11360.400390625
1168	DCLK1	10861.0859375
1169	DCLK1	4151.5498046875
1170	DCLK1	9594.783203125
1171	DCLK1	8470.138671875
1172	DCLK1	4878.0234375
1173	DCLK1	4120.3427734375
1174	DCLK1	3164.75854492188
1175	DCLK1	11728.3154296875
1176	DCLK1	5042.15380859375
1177	DCLK1	8879.935546875
1178	DCLK1	8279.10546875
1179	DCLK1	3164.75854492188
1180	DCLK1	3856
1181	DCLK1	8253.5556640625
1182	DCLK1	6780.48291015625
1183	DCLK1	4627
1184	DCLK1	4790.09619140625
1185	DCLK1	7464.70849609375
1186	DCLK1	5920.29052734375
1187	DCLK1	5680.7001953125
1188	DCLK1	5876.5517578125
1189	DCLK1	7865.2001953125
1190	DCLK1	8192.875
1191	DCLK1	6144.90625
1192	DCLK1	1748.59997558594
1193	DCLK1	2622.39990234375
1194	DCLK1	4370
1195	DCLK1	7865.2001953125
1196	DCLK1	10923.5
1197	DCLK1	9831.25
1198	DCLK1	12915.25
1199	DCLK1	8049.15771484375
1200	DCLK1	6797.22216796875
1201	DCLK1	5275.76806640625
1202	DCLK1	5340.888671875
1203	DCLK1	9831.25
1204	DCLK1	11235.5712890625
1205	DCLK1	7003.36962890625
1206	DCLK1	10861.0859375
1207	DCLK1	9455.2294921875
1208	DCLK1	5735.3125
1209	DCLK1	10299.357421875
1210	DCLK1	9438.0400390625
1211	DCLK1	8739
1212	DCLK1	10861.0859375
1213	DCLK1	8482
1214	DCLK1	8867.5
1215	DCLK1	12171.7861328125
1216	DCLK1	10680.77734375
1217	DCLK1	1009.23077392578
1218	DCLK1	5749.68408203125
1219	DCLK1	15169.775390625
1220	DCLK1	10767.4638671875
1221	DCLK1	5958.72705078125
1222	DCLK1	13108
1223	DCLK1	3420.21728515625
1224	DCLK1	4140.052734375
1225	DCLK1	5535.06689453125
1226	DCLK1	6086.39306640625
1227	DCLK1	11847.7119140625
1228	DCLK1	10486.599609375
1229	DCLK1	9831.25
1230	DCLK1	5899.14990234375
1231	DCLK1	11373.25
1232	DCLK1	7951.1474609375
1233	DCLK1	12354.724609375
1234	DCLK1	10795
1235	DCLK1	6964.09375
1236	DCLK1	12099.76953125
1237	DCLK1	17408.734375
1238	DCLK1	6991.39990234375
1239	DCLK1	9930.5458984375
1240	DCLK1	6050.384765625
1241	DCLK1	12234.2001953125
1242	DCLK1	9831.25
1243	DCLK1	12878.052734375
1244	DCLK1	8739
1245	DCLK1	13879
1246	DCLK1	10486.599609375
1247	DCLK1	11651.6669921875
1248	DCLK1	6554.5
1249	DCLK1	15019.4375
1250	DCLK1	3616.72412109375
1251	DCLK1	7490.71435546875
1252	DCLK1	15906.1240234375
1253	DCLK1	13108
1254	DCLK1	17527.802734375
1255	DCLK1	6554.5
1256	DCLK1	10258.65234375
1257	DCLK1	15522.447265625
1258	DCLK1	5668.89208984375
1259	DCLK1	4606.162109375
1260	DCLK1	11235.5712890625
1261	DCLK1	9313.8681640625
1262	DCLK1	12351.8271484375
1263	DCLK1	10828.521484375
1264	DCLK1	10040.404296875
1265	DCLK1	5876.5517578125
1266	DCLK1	12288.8125
1267	DCLK1	10258.65234375
1268	DCLK1	7646.75
1269	DCLK1	7373.6875
1270	DCLK1	9327.134765625
1271	DCLK1	14829.12109375
1272	DCLK1	13654.125
1273	DCLK1	7802.78564453125
1274	DCLK1	7058.615234375
1275	DCLK1	6269.5654296875
1276	DCLK1	8739
1277	DCLK1	12351.8271484375
1278	DCLK1	14150.6025390625
1279	DCLK1	13902.36328125
1280	DCLK1	13576.107421875
1281	DCLK1	17227.34375
1282	DCLK1	9831.25
1283	DCLK1	9203.787109375
1284	DCLK1	4513.24609375
1285	DCLK1	15819.79296875
1286	DCLK1	7865.2001953125
1287	DCLK1	5958.72705078125
1288	DCLK1	8739
1289	DCLK1	6435.34521484375
1290	DCLK1	10923.5
1291	DCLK1	11427.615234375
1292	DCLK1	7325.5
1293	DCLK1	8739
1294	DCLK1	17477
1295	DCLK1	6925.45263671875
1296	DCLK1	8857.0810546875
1297	DCLK1	9492.275390625
1298	DCLK1	11038.4736328125
1299	DCLK1	8482
1300	DCLK1	16603.19921875
1301	DCLK1	7454
1302	DCLK1	11155.8935546875
1303	DCLK1	16307.3466796875
1304	DCLK1	6232.19677734375
1305	DCLK1	9363.142578125
1306	DCLK1	5462.25
1307	DCLK1	3745.85717773438
1308	DCLK1	13108
1309	DCLK1	9363.142578125
1310	DCLK1	12418.158203125
1311	DCLK1	10486.599609375
1312	DCLK1	7603.06005859375
1313	DCLK1	16440.2890625
1314	DCLK1	4627
1315	DCLK1	9930.5458984375
1316	DCLK1	11813.4814453125
1317	DCLK1	3933.10009765625
1318	DCLK1	9831.25
1319	DCLK1	8370.5302734375
1320	DCLK1	2809.64282226562
1321	DCLK1	9747.23046875
1322	DCLK1	4370
1323	DCLK1	9012.0625
1324	DCLK1	12337
1325	DCLK1	5306.21435546875
1326	DCLK1	6991.39990234375
1327	DCLK1	8739
1328	DCLK1	10377.375
1329	DCLK1	7428.2998046875
1330	DCLK1	10861.0859375
1331	DCLK1	2960.64526367188
1332	DCLK1	11105.5419921875
1333	DCLK1	3420.21728515625
1334	DCLK1	10348.6318359375
1335	DCLK1	9831.25
1336	DCLK1	5826.33349609375
1337	DCLK1	3972.81811523438
1338	DCLK1	7282.66650390625
1339	DCLK1	9095.6533203125
1340	DCLK1	5984.63037109375
1341	DCLK1	6554.5
1342	DCLK1	9658.7890625
1343	DCLK1	8426.9287109375
1344	DCLK1	4947.03759765625
1345	DCLK1	16777.9609375
1346	DCLK1	9503.5751953125
1347	DCLK1	4706.0771484375
1348	DCLK1	13927.1875
1349	DCLK1	8374.9169921875
1350	DCLK1	6394.65869140625
1351	DCLK1	6050.384765625
1352	DCLK1	8341.818359375
1353	DCLK1	11091.5380859375
1354	DCLK1	13879
1355	DCLK1	13953.61328125
1356	DCLK1	3408.82006835938
1357	DCLK1	7251.6806640625
1358	DCLK1	8279.10546875
1359	DCLK1	3105.28955078125
1360	DCLK1	13677.869140625
1361	DCLK1	14564.3330078125
1362	DCLK1	7490.71435546875
1363	DCLK1	10129.13671875
1364	DCLK1	8426.9287109375
1365	DCLK1	5699.69580078125
1366	DCLK1	6866.5712890625
1367	DCLK1	7490.71435546875
1368	DCLK1	8034.32275390625
1369	DCLK1	11235.5712890625
1370	DCLK1	13108
1371	DCLK1	8359.0869140625
1372	DCLK1	12234.2001953125
1373	DCLK1	4916.125
1374	DCLK1	7454
1375	DCLK1	10299.357421875
1376	DCLK1	14746.375
1377	DCLK1	16170.3828125
1378	DCLK1	3517.51220703125
1379	DCLK1	4033.92309570312
1380	DCLK1	1543
1381	DCLK1	12753.7568359375
1382	DCLK1	13797.841796875
1383	DCLK1	10195.3330078125
1384	DCLK1	4573.20947265625
1385	DCLK1	2384.0908203125
1386	DCLK1	3795.13159179688
1387	DCLK1	7409.30419921875
1388	DCLK1	10161.46484375
1389	DCLK1	4161.9521484375
1390	DCLK1	11235.5712890625
1391	DCLK1	2950.07495117188
1392	DCLK1	10348.6318359375
1393	DCLK1	7282.66650390625
1394	DCLK1	10438.0556640625
1395	DCLK1	16876.26171875
1396	DCLK1	3905.21264648438
1397	DCLK1	9630.6328125
1398	DCLK1	7562.73095703125
1399	DCLK1	13108
1400	DCLK1	9421.65625
1401	DCLK1	12234.2001953125
1402	DCLK1	9030.2666015625
1403	DCLK1	12803.1865234375
1404	DCLK1	13108
1405	DCLK1	5826.33349609375
1406	DCLK1	8968.947265625
1407	DCLK1	12059.4404296875
1408	DCLK1	4462.95751953125
1409	DCLK1	11439.8359375
1410	DCLK1	12148.951171875
1411	DCLK1	10632.2333984375
1412	DCLK1	5768.080078125
1413	DCLK1	2828
1414	DCLK1	9658.7890625
1415	DCLK1	10968.08203125
1416	DCLK1	13696.134765625
1417	DCLK1	7865.2001953125
1418	DCLK1	7783.28125
1419	DCLK1	12452.650390625
1420	DCLK1	5655
1421	DCLK1	9737.62890625
1422	DCLK1	8968.947265625
1423	DCLK1	3399.11108398438
1424	DCLK1	8389.48046875
1425	DCLK1	6292.35986328125
1426	DCLK1	6169
1427	DCLK1	7746.04541015625
1428	DCLK1	6017.32763671875
1429	DCLK1	7232.4482421875
1430	DCLK1	6467.1201171875
1431	DCLK1	5087.29833984375
1432	DCLK1	6554.5
1433	DCLK1	2314
1434	DCLK1	15941.9462890625
1435	DCLK1	4476.56103515625
1436	DCLK1	4140.052734375
1437	DCLK1	10195.3330078125
1438	DCLK1	9051.0712890625
1439	DCLK1	13381.0625
1440	DCLK1	8624.0263671875
1441	DCLK1	4960.4052734375
1442	DCLK1	7150.27294921875
1443	DCLK1	12631.3818359375
1444	DCLK1	9030.2666015625
1445	DCLK1	14980.4287109375
1446	DCLK1	2731.625
1447	DCLK1	6050.384765625
1448	DCLK1	4767.181640625
1449	DCLK1	8293.18359375
1450	DCLK1	9224.4443359375
1451	DCLK1	10777.8662109375
1452	DCLK1	10959.3115234375
1453	DCLK1	14799.2255859375
1454	DCLK1	8952.1220703125
1455	DCLK1	10923.5
1456	DCLK1	7282.66650390625
1457	DCLK1	14597.431640625
1458	DCLK1	10148.3544921875
1459	DCLK1	7232.4482421875
1460	DCLK1	4588.4501953125
1461	DCLK1	7120.85205078125
1462	DCLK1	9831.25
1463	DCLK1	12639.892578125
1464	DCLK1	7865.2001953125
1465	DCLK1	3329.76196289062
1466	DCLK1	11916.4541015625
1467	DCLK1	12498.3720703125
1468	DCLK1	11235.5712890625
1469	DCLK1	7282.66650390625
1470	DCLK1	10430.2255859375
1471	DCLK1	18531.5859375
1472	DCLK1	19006.150390625
1473	DCLK1	12885.84765625
1474	DCLK1	6959.037109375
1475	DCLK1	13108
1476	DCLK1	11916.4541015625
1477	DCLK1	3085
1478	DCLK1	5462.25
1479	DCLK1	13276.0380859375
1480	DCLK1	7906.8095703125
1481	DCLK1	6554.5
1482	DCLK1	6554.5
1483	DCLK1	13774.4580078125
1484	DCLK1	9175.900390625
1485	DCLK1	13576.107421875
1486	DCLK1	9278.98828125
1487	DCLK1	9612.7998046875
1488	DCLK1	11542.9853515625
1489	DCLK1	6816.64013671875
1490	DCLK1	13108
1491	DCLK1	14696.7275390625
1492	DCLK1	11129.5849609375
1493	DCLK1	10049.7001953125
1494	DCLK1	9285.125
1495	DCLK1	13576.107421875
1496	DCLK1	5618.28564453125
1497	DCLK1	11300.1376953125
1498	DCLK1	11916.4541015625
1499	DCLK1	7373.6875
1500	DCLK1	6655.3232421875
1501	DCLK1	11108.626953125
1502	DCLK1	17070.58203125
1503	DCLK1	8913.759765625
1504	DCLK1	8318.904296875
1505	DCLK1	13108
1506	DCLK1	13593.4443359375
1507	DCLK1	14680.83984375
1508	DCLK1	14729.484375
1509	DCLK1	6242.4287109375
1510	DCLK1	4916.125
1511	DCLK1	4588.4501953125
1512	DCLK1	11235.5712890625
1513	DCLK1	12118.7919921875
1514	DCLK1	17794.30078125
1515	DCLK1	9688.7822265625
1516	DCLK1	8389.48046875
1517	DCLK1	3774.22729492188
1518	DCLK1	10121.5947265625
1519	DCLK1	5325.71875
1520	DCLK1	8549.0439453125
1521	DCLK1	3745.85717773438
1522	DCLK1	5519.73681640625
1523	DCLK1	7373.6875
1524	DCLK1	2622.39990234375
1525	DCLK1	10688.24609375
1526	DCLK1	7490.71435546875
1527	DCLK1	10923.5
1528	DCLK1	12002.5908203125
1529	DCLK1	3543.43237304688
1530	DCLK1	12803.1865234375
1531	DCLK1	8739
1532	DCLK1	15604.5712890625
1533	DCLK1	5699.69580078125
1534	DCLK1	4195.240234375
1535	DCLK1	7325.5
1536	DCLK1	1093.25
1537	DCLK1	4994.14306640625
1538	DCLK1	11360.400390625
1539	DCLK1	4370
1540	DCLK1	2828
1541	DCLK1	11728.3154296875
1542	DCLK1	11450.79296875
1543	DCLK1	7282.66650390625
1544	DCLK1	7776.3388671875
1545	DCLK1	14116.23046875
1546	DCLK1	6402.09326171875
1547	DCLK1	5129.826171875
1548	DCLK1	4952.533203125
1549	DCLK1	17789.072265625
1550	DCLK1	17995.35546875
1551	DCLK1	3933.10009765625
1552	DCLK1	4981.66015625
1553	DCLK1	9579.1923828125
1554	DCLK1	10923.5
1555	DCLK1	8739
1556	DCLK1	5083.30615234375
1557	DCLK1	13108
1558	DCLK1	12337
1559	DCLK1	9313.8681640625
1560	DCLK1	8166.0166015625
1561	DCLK1	7209.85009765625
1562	DCLK1	6738.2431640625
1563	DCLK1	2134.69775390625
1564	DCLK1	3463.22631835938
1565	DCLK1	13108
1566	DCLK1	6292.35986328125
1567	DCLK1	9030.2666015625
1568	DCLK1	2086.20458984375
1569	DCLK1	5141
1570	DCLK1	14512.3212890625
1571	DCLK1	9363.142578125
1572	DCLK1	13444.0771484375
1573	DCLK1	8367.169921875
1574	DCLK1	5362.95458984375
1575	DCLK1	6069.0556640625
1576	DCLK1	4370
1577	DCLK1	10724.9091796875
1578	DCLK1	8225
1579	DCLK1	5042.15380859375
1580	DCLK1	6209.5791015625
1581	DCLK1	5618.28564453125
1582	DCLK1	9012.0625
1583	DCLK1	3745.85717773438
1584	DCLK1	11651.6669921875
1585	DCLK1	3277.75
1586	DCLK1	6050.384765625
1587	DCLK1	7490.71435546875
1588	DCLK1	5561.54541015625
1589	DCLK1	9630.6328125
1590	DCLK1	5487.6513671875
1591	DCLK1	14299.5458984375
1592	DCLK1	3420.21728515625
1593	DCLK1	6328.51708984375
1594	DCLK1	6367.25732421875
1595	DCLK1	2185.5
1596	DCLK1	8739
1597	DCLK1	6964.09375
1598	DCLK1	4494.82861328125
1599	DCLK1	6169
1600	DCLK1	14650
1601	DCLK1	5735.3125
1602	DCLK1	6302.4423828125
1603	DCLK1	9203.787109375
1604	DCLK1	8955.287109375
1605	DCLK1	11469.625
1606	DCLK1	11320.681640625
1607	DCLK1	10486.599609375
1608	DCLK1	7831.15576171875
1609	DCLK1	11871.490234375
1610	DCLK1	8482
1611	DCLK1	8937.5908203125
1612	DCLK1	5243.7998046875
1613	DCLK1	14746.375
1614	DCLK1	8426.9287109375
1615	DCLK1	5042.15380859375
1616	DCLK1	5107.62353515625
1617	DCLK1	3745.85717773438
1618	DCLK1	7325.5
1619	DCLK1	8457.12890625
1620	DCLK1	15773.830078125
1621	DCLK1	5999.11865234375
1622	DCLK1	10427.0224609375
1623	DCLK1	9313.8681640625
1624	DCLK1	3025.6923828125
1625	DCLK1	4068.68969726562
1626	DCLK1	9737.62890625
1627	DCLK1	9482.6591796875
1628	DCLK1	9688.7822265625
1629	DCLK1	820.1875
1630	DCLK1	10923.5
1631	DCLK1	15916.642578125
1632	DCLK1	7865.2001953125
1633	DCLK1	2707.88037109375
1634	DCLK1	7690.43994140625
1635	DCLK1	8671.7841796875
1636	DCLK1	8192.875
1637	DCLK1	8996
1638	DCLK1	12234.2001953125
1639	DCLK1	10559.4169921875
1640	DCLK1	7657.564453125
1641	DCLK1	10777.8662109375
1642	DCLK1	3164.75854492188
1643	DCLK1	4840.5078125
1644	DCLK1	4786.09521484375
1645	DCLK1	16086.86328125
1646	DCLK1	4370
1647	DCLK1	15367.8271484375
1648	DCLK1	4682.0712890625
1649	DCLK1	13108
1650	DCLK1	10650.4375
1651	DCLK1	11091.5380859375
1652	DCLK1	4916.125
1653	DCLK1	5424.58642578125
1654	DCLK1	11535.16015625
1655	DCLK1	2699.5
1656	DCLK1	4643.0625
1657	DCLK1	8161.96240234375
1658	DCLK1	10587.4228515625
1659	DCLK1	8426.9287109375
1660	DCLK1	7058.615234375
1661	DCLK1	9219.1103515625
1662	DCLK1	5958.72705078125
1663	DCLK1	4140.052734375
1664	DCLK1	12171.7861328125
1665	DCLK1	10650.4375
1666	DCLK1	1928.5
1667	DCLK1	6355.9091796875
1668	DCLK1	5587.59033203125
1669	DCLK1	4829.89453125
1670	DCLK1	9151.169921875
1671	DCLK1	7802.78564453125
1672	DCLK1	6001.79541015625
1673	DCLK1	11360.400390625
1674	DCLK1	14142.7626953125
1675	DCLK1	13732.142578125
1676	DCLK1	10486.599609375
1677	DCLK1	2537.83862304688
1678	DCLK1	10529.57421875
1679	DCLK1	8549.0439453125
1680	DCLK1	3529.8076171875
1681	DCLK1	1425.67395019531
1682	DCLK1	12583.7197265625
1683	DCLK1	3277.75
1684	DCLK1	15222.0322265625
1685	DCLK1	7542.013671875
1686	DCLK1	5306.21435546875
1687	DCLK1	9591.48828125
1688	DCLK1	9831.25
1689	DCLK1	8066.84619140625
1690	DCLK1	4370
1691	DCLK1	2960.64526367188
1692	DCLK1	12193.55859375
1693	DCLK1	7353.70751953125
1694	DCLK1	6977.306640625
1695	DCLK1	7416.802734375
1696	DCLK1	5150.1787109375
1697	DCLK1	7646.75
1698	DCLK1	13717.6279296875
1699	DCLK1	4627
1700	DCLK1	11149.482421875
1701	DCLK1	6669.4736328125
1702	DCLK1	3680.15795898438
1703	DCLK1	14887.962890625
1704	DCLK1	5920.29052734375
1705	DCLK1	11519.2724609375
1706	DCLK1	5378.23095703125
1707	DCLK1	10377.375
1708	DCLK1	7325.5
1709	DCLK1	6554.5
1710	DCLK1	13108
1711	DCLK1	656.349975585938
1712	DCLK1	10055.6845703125
1713	DCLK1	5699.69580078125
1714	DCLK1	12133.099609375
1715	DCLK1	2868.15625
1716	DCLK1	11535.16015625
1717	DCLK1	4370
1718	DCLK1	9612.7998046875
1719	DCLK1	6554.5
1720	DCLK1	2521.57690429688
1721	DCLK1	1589.72729492188
1722	DCLK1	10767.4638671875
1723	DCLK1	15522.447265625
1724	DCLK1	2622.39990234375
1725	DCLK1	13214.560546875
1726	DCLK1	5996.75537109375
1727	DCLK1	2428.22216796875
1728	DCLK1	7058.615234375
1729	DCLK1	8370.5302734375
1730	DCLK1	9363.142578125
1731	DCLK1	2979.86352539062
1732	DCLK1	12788.3173828125
1733	DCLK1	3832.27685546875
1734	DCLK1	6839.4345703125
1735	DCLK1	14696.7275390625
1736	DCLK1	10923.5
1737	DCLK1	6008.375
1738	DCLK1	7209.85009765625
1739	DCLK1	14116.23046875
1740	DCLK1	5098.16650390625
1741	DCLK1	12671.099609375
1742	DCLK1	3972.81811523438
1743	DCLK1	15916.642578125
1744	DCLK1	3616.72412109375
1745	DCLK1	8549.0439453125
1746	DCLK1	15136.4638671875
1747	DCLK1	13953.61328125
1748	DCLK1	6899.4208984375
1749	DCLK1	1873.42858886719
1750	DCLK1	9798.1513671875
1751	DCLK1	8034.32275390625
1752	DCLK1	4120.3427734375
1753	DCLK1	11595.654296875
1754	DCLK1	5735.3125
1755	DCLK1	6991.39990234375
1756	DCLK1	6899.4208984375
1757	DCLK1	10083.3076171875
1758	DCLK1	5098.16650390625
1759	DCLK1	6899.4208984375
1760	DCLK1	8066.84619140625
1761	DCLK1	8066.84619140625
1762	DCLK1	12073.2373046875
1763	DCLK1	9565.5673828125
1764	DCLK1	4538.03857421875
1765	DCLK1	9658.7890625
1766	DCLK1	10364.6748046875
1767	DCLK1	5618.28564453125
1768	DCLK1	12099.76953125
1769	DCLK1	8442.796875
1770	DCLK1	5885.775390625
1771	DCLK1	7490.71435546875
1772	DCLK1	4304.791015625
1773	DCLK1	12538.130859375
1774	DCLK1	9952.611328125
1775	DCLK1	5243.7998046875
1776	DCLK1	7768.111328125
1777	DCLK1	15491.0908203125
1778	DCLK1	4096.9375
1779	DCLK1	11566
1780	DCLK1	7573.93310546875
1781	DCLK1	5325.71875
1782	DCLK1	3745.85717773438
1783	DCLK1	9831.25
1784	DCLK1	12351.8271484375
1785	DCLK1	13665.7451171875
1786	DCLK1	8739
1787	DCLK1	5074.67724609375
1788	DCLK1	7518.25
1789	DCLK1	6242.4287109375
1790	DCLK1	6991.39990234375
1791	DCLK1	16682.63671875
1792	DCLK1	5746.5341796875
1793	DCLK1	7865.2001953125
1794	DCLK1	6386.46142578125
1795	DCLK1	6209.5791015625
1796	DCLK1	4457.3798828125
1797	DCLK1	6311.77783203125
1798	DCLK1	4506.53125
1799	DCLK1	11550.732421875
1800	DCLK1	9737.62890625
1801	DCLK1	4651.87109375
1802	DCLK1	9503.5751953125
1803	DCLK1	12538.130859375
1804	DCLK1	5618.28564453125
1805	DCLK1	937.214294433594
1806	DCLK1	8209.423828125
1807	DCLK1	10486.599609375
1808	DCLK1	5826.33349609375
1809	DCLK1	5546.26904296875
1810	DCLK1	9962.3203125
1811	DCLK1	10760.4775390625
1812	DCLK1	4829.89453125
1813	DCLK1	5680.7001953125
1814	DCLK1	9175.900390625
1815	DCLK1	1192.54541015625
1816	DCLK1	3769.26245117188
1817	DCLK1	8895.0361328125
1818	DCLK1	4767.181640625
1819	DCLK1	2294.72509765625
1820	DCLK1	9670.0986328125
1821	DCLK1	4127.27783203125
1822	DCLK1	5497.48388671875
1823	DCLK1	10340.966796875
1824	DCLK1	10953.4248046875
1825	DCLK1	4651.87109375
1826	DCLK1	3420.21728515625
1827	DCLK1	8402.9228515625
1828	DCLK1	11300.1376953125
1829	DCLK1	3517.51220703125
1830	DCLK1	6673.65478515625
1831	DCLK1	6367.25732421875
1832	DCLK1	2622.39990234375
1833	DCLK1	4916.125
1834	DCLK1	11235.5712890625
1835	DCLK1	4706.0771484375
1836	DCLK1	7910.396484375
1837	DCLK1	12825.115234375
1838	DCLK1	11916.4541015625
1839	DCLK1	8010.83349609375
1840	DCLK1	4627
1841	DCLK1	5462.25
1842	DCLK1	8739
1843	DCLK1	12959.056640625
1844	DCLK1	5243.7998046875
1845	DCLK1	8192.875
1846	DCLK1	8739
1847	DCLK1	12405.8388671875
1848	DCLK1	9363.142578125
1849	DCLK1	15535.22265625
1850	DCLK1	10228.431640625
1851	DCLK1	11235.5712890625
1852	DCLK1	5848.73828125
1853	DCLK1	5243.7998046875
1854	DCLK1	5876.5517578125
1855	DCLK1	3745.85717773438
1856	DCLK1	3543.43237304688
1857	DCLK1	3009.16381835938
1858	DCLK1	5282.92529296875
1859	DCLK1	9969.7041015625
1860	DCLK1	2238.78051757812
1861	DCLK1	5485.4892578125
1862	DCLK1	7316.53466796875
1863	DCLK1	8341.818359375
1864	DCLK1	13677.869140625
1865	DCLK1	6394.65869140625
1866	DCLK1	4370
1867	DCLK1	10348.6318359375
1868	DCLK1	6153.26513671875
1869	DCLK1	4140.052734375
1870	DCLK1	2185.5
1871	DCLK1	10195.3330078125
1872	DCLK1	6964.09375
1873	DCLK1	3277.75
1874	DCLK1	6554.5
1875	DCLK1	11797.2998046875
1876	DCLK1	3745.85717773438
1877	DCLK1	9831.25
1878	DCLK1	7865.2001953125
1879	DCLK1	8913.759765625
1880	DCLK1	11469.625
1881	DCLK1	8457.12890625
1882	DCLK1	13108
1883	DCLK1	13108
1884	DCLK1	10195.3330078125
1885	DCLK1	10611.4287109375
1886	DCLK1	6435.34521484375
1887	DCLK1	14479.6630859375
1888	DCLK1	6955.73486328125
1889	DCLK1	4184.0849609375
1890	DCLK1	13108
1891	DCLK1	13816.486328125
1892	DCLK1	11566
1893	DCLK1	11916.4541015625
1894	DCLK1	3710.5283203125
1895	DCLK1	2521.57690429688
1896	DCLK1	5243.7998046875
1897	DCLK1	7373.6875
1898	DCLK1	11320.681640625
1899	DCLK1	6964.09375
1900	DCLK1	6918.58349609375
1901	DCLK1	7022.60693359375
1902	DCLK1	3616.72412109375
1903	DCLK1	8739
1904	DCLK1	12288.8125
1905	DCLK1	9533.36328125
1906	DCLK1	4651.87109375
1907	DCLK1	11166.22265625
1908	DCLK1	4728.11474609375
1909	DCLK1	3948.8916015625
1910	DCLK1	9962.3203125
1911	DCLK1	10442.169921875
1912	DCLK1	4120.3427734375
1913	DCLK1	11320.681640625
1914	DCLK1	7979.173828125
1915	DCLK1	7150.27294921875
1916	DCLK1	4994.14306640625
1917	DCLK1	5462.25
1918	DCLK1	6074.9755859375
1919	DCLK1	1425.67395019531
1920	DCLK1	6311.77783203125
1921	DCLK1	8988.6572265625
1922	DCLK1	18305.603515625
1923	DCLK1	8913.759765625
1924	DCLK1	6852.38623046875
1925	DCLK1	3653.7705078125
1926	DCLK1	12359.0283203125
1927	DCLK1	11595.654296875
1928	DCLK1	11845.8447265625
1929	DCLK1	9831.25
1930	DCLK1	5899.14990234375
1931	DCLK1	5350.7958984375
1932	DCLK1	1748.59997558594
1933	DCLK1	10195.3330078125
1934	DCLK1	10486.599609375
1935	DCLK1	5920.29052734375
1936	DCLK1	5497.48388671875
1937	DCLK1	10848.1728515625
1938	DCLK1	6269.5654296875
1939	DCLK1	4057.92846679688
1940	DCLK1	5424.58642578125
1941	DCLK1	4002.08422851562
1942	DCLK1	1873.42858886719
1943	DCLK1	9363.142578125
1944	DCLK1	7589.26318359375
1945	DCLK1	6008.375
1946	DCLK1	11166.22265625
1947	DCLK1	9253
1948	DCLK1	6780.48291015625
1949	DCLK1	12288.8125
1950	DCLK1	820.1875
1951	DCLK1	2247.91430664062
1952	DCLK1	9831.25
1953	DCLK1	6780.48291015625
1954	DCLK1	11038.4736328125
1955	DCLK1	13362.5048828125
1956	DCLK1	10795
1957	DCLK1	3277.75
1958	DCLK1	5074.67724609375
1959	DCLK1	3277.75
1960	DCLK1	9688.7822265625
1961	DCLK1	7209.85009765625
1962	DCLK1	4559.95654296875
1963	DCLK1	14674.2451171875
1964	DCLK1	6292.35986328125
1965	DCLK1	2549.58325195312
1966	DCLK1	4448.01806640625
1967	DCLK1	6209.5791015625
1968	DCLK1	9831.25
1969	DCLK1	7865.2001953125
1970	DCLK1	3277.75
1971	DCLK1	1942.77783203125
1972	DCLK1	7865.2001953125
1973	DCLK1	9944.2412109375
1974	DCLK1	5074.67724609375
1975	DCLK1	3979.91064453125
1976	DCLK1	8739
1977	DCLK1	4627
1978	DCLK1	7373.6875
1979	DCLK1	13559.9658203125
1980	DCLK1	7394.6923828125
1981	DCLK1	8348.474609375
1982	DCLK1	9658.7890625
1983	DCLK1	9533.36328125
1984	DCLK1	5798.3271484375
1985	DCLK1	2850.34790039062
1986	DCLK1	10024
1987	DCLK1	7646.75
1988	DCLK1	11336.7841796875
1989	DCLK1	5150.1787109375
1990	DCLK1	10170.224609375
1991	DCLK1	10240.84375
1992	DCLK1	11595.654296875
1993	DCLK1	3905.21264648438
1994	DCLK1	6991.39990234375
1995	DCLK1	8239.685546875
1996	DCLK1	8103.50927734375
1997	DCLK1	9755.046875
1998	DCLK1	3085
1999	DCLK1	10348.6318359375
[truncated: 18,959 more rows]
