# Supplementary material for: DCLK1 isoform (DCLK1-S) as a critical player in promoting inflammation, tissue remodeling, and EMT in mouse models of colitis
Source: PLoS Pathog. 2025 Aug 21;21(8):e1013360. doi: 10.1371/journal.ppat.1013360 (PMC12370143; doi:10.1371/journal.ppat.1013360)
Supplement: S1 File — (ZIP) [file ppat.1013360.s007.zip › 416397_Cell_VimentinNd143Di_Cell_ECadGd158Di_.csv]

	variable	Counts
1	Vimentin	3992.19995117188
2	Vimentin	863.933349609375
3	Vimentin	9871.7001953125
4	Vimentin	7821.91650390625
5	Vimentin	1836.19506835938
6	Vimentin	589.363647460938
7	Vimentin	589.363647460938
8	Vimentin	501.809509277344
9	Vimentin	589.363647460938
10	Vimentin	3050.51293945312
11	Vimentin	2158.5
12	Vimentin	482.547607421875
13	Vimentin	8489.087890625
14	Vimentin	17307.869140625
15	Vimentin	6473.5
16	Vimentin	203.25
17	Vimentin	1095.52941894531
18	Vimentin	7568.2353515625
19	Vimentin	81.9000015258789
20	Vimentin	3034.9443359375
21	Vimentin	141.695648193359
22	Vimentin	1119.38232421875
23	Vimentin	3769.951171875
24	Vimentin	2085.88452148438
25	Vimentin	4505.513671875
26	Vimentin	65.7200012207031
27	Vimentin	189.766662597656
28	Vimentin	2428.1923828125
29	Vimentin	899.888916015625
30	Vimentin	2023.71423339844
31	Vimentin	6704.47607421875
32	Vimentin	3722.39990234375
33	Vimentin	5161.486328125
34	Vimentin	3121.5
35	Vimentin	15493.6591796875
36	Vimentin	2722.38647460938
37	Vimentin	1720.125
38	Vimentin	11294.2080078125
39	Vimentin	14483.1337890625
40	Vimentin	4714.52197265625
41	Vimentin	135.83332824707
42	Vimentin	19887.158203125
43	Vimentin	7990.3125
44	Vimentin	23775.23046875
45	Vimentin	17402.138671875
46	Vimentin	9547.849609375
47	Vimentin	6984.36865234375
48	Vimentin	13374.470703125
49	Vimentin	8395.125
50	Vimentin	17234
51	Vimentin	11282.8330078125
52	Vimentin	11173.6669921875
53	Vimentin	9865.1923828125
54	Vimentin	19661.5
55	Vimentin	5259.71435546875
56	Vimentin	16489.20703125
57	Vimentin	17368.80078125
58	Vimentin	10033.2802734375
59	Vimentin	15170.9169921875
60	Vimentin	8950.1220703125
61	Vimentin	10445.2119140625
62	Vimentin	10025.4638671875
63	Vimentin	12581.75
64	Vimentin	25670.544921875
65	Vimentin	7720.54150390625
66	Vimentin	4623.9521484375
67	Vimentin	7889.1875
68	Vimentin	11616.7138671875
69	Vimentin	10634.3330078125
70	Vimentin	11962
71	Vimentin	11272
72	Vimentin	15135.1767578125
73	Vimentin	11604.552734375
74	Vimentin	17506.36328125
75	Vimentin	12496.3330078125
76	Vimentin	19837.20703125
77	Vimentin	21899.80078125
78	Vimentin	14361.75
79	Vimentin	14278.6474609375
80	Vimentin	5178.7333984375
81	Vimentin	11408.650390625
82	Vimentin	10371.697265625
83	Vimentin	11383.517578125
84	Vimentin	5340.7998046875
85	Vimentin	5529.33349609375
86	Vimentin	7161.0498046875
87	Vimentin	2167.0322265625
88	Vimentin	2477.57153320312
89	Vimentin	5978.91650390625
90	Vimentin	16890.25
91	Vimentin	1927.1904296875
92	Vimentin	16829.48046875
93	Vimentin	7033.384765625
94	Vimentin	16244.4619140625
95	Vimentin	10220.5791015625
96	Vimentin	9856.7880859375
97	Vimentin	9054.6904296875
98	Vimentin	13114.5
99	Vimentin	10822.1875
100	Vimentin	19513.765625
101	Vimentin	11439.4140625
102	Vimentin	3279.65795898438
103	Vimentin	6709.375
104	Vimentin	8544.6396484375
105	Vimentin	5424.5185546875
106	Vimentin	5023.75
107	Vimentin	13384.2080078125
108	Vimentin	17620.703125
109	Vimentin	1503.42858886719
110	Vimentin	5461.875
111	Vimentin	20448.318359375
112	Vimentin	2475.58813476562
113	Vimentin	1503.47619628906
114	Vimentin	11622.0908203125
115	Vimentin	5259.681640625
116	Vimentin	7619.58349609375
117	Vimentin	11638.9228515625
118	Vimentin	7073.693359375
119	Vimentin	3545.33325195312
120	Vimentin	1978.55554199219
121	Vimentin	16059.15234375
122	Vimentin	10720.892578125
123	Vimentin	3408.63647460938
124	Vimentin	6473.46142578125
125	Vimentin	7140.31103515625
126	Vimentin	5097.89990234375
127	Vimentin	15049.599609375
128	Vimentin	4653
129	Vimentin	4392.9287109375
130	Vimentin	12525.080078125
131	Vimentin	22209.849609375
132	Vimentin	21820.625
133	Vimentin	8418.57421875
134	Vimentin	4985.505859375
135	Vimentin	15254.162109375
136	Vimentin	6399.818359375
137	Vimentin	14051.6669921875
138	Vimentin	17294.875
139	Vimentin	8415.2666015625
140	Vimentin	18665.2421875
141	Vimentin	11658.7724609375
142	Vimentin	9043.3828125
143	Vimentin	11876.7978515625
144	Vimentin	13729.6875
145	Vimentin	8765.6669921875
146	Vimentin	6699.85986328125
147	Vimentin	15386.830078125
148	Vimentin	4855.111328125
149	Vimentin	4277.380859375
150	Vimentin	5529.33349609375
151	Vimentin	3959.53564453125
152	Vimentin	2739.23071289062
153	Vimentin	11362.9130859375
154	Vimentin	8504.326171875
155	Vimentin	756.066650390625
156	Vimentin	8790.181640625
157	Vimentin	12790.3076171875
158	Vimentin	4419.46142578125
159	Vimentin	7821.91650390625
160	Vimentin	6827.375
161	Vimentin	12185.939453125
162	Vimentin	10616.9091796875
163	Vimentin	12986.4501953125
164	Vimentin	1999.70593261719
165	Vimentin	4405.888671875
166	Vimentin	4666.43310546875
167	Vimentin	11417.6669921875
168	Vimentin	19890.416015625
169	Vimentin	16631.833984375
170	Vimentin	14843.6181640625
171	Vimentin	19823.099609375
172	Vimentin	9695.4384765625
173	Vimentin	14510.2001953125
174	Vimentin	6616.17626953125
175	Vimentin	25784.736328125
176	Vimentin	24246.966796875
177	Vimentin	747.769226074219
178	Vimentin	4585.5556640625
179	Vimentin	11092.7421875
180	Vimentin	1403.26672363281
181	Vimentin	3140
182	Vimentin	957.090881347656
183	Vimentin	3237.125
184	Vimentin	15103.5830078125
185	Vimentin	3833.21044921875
186	Vimentin	8540.888671875
187	Vimentin	8136.388671875
188	Vimentin	7658.10693359375
189	Vimentin	1503.42858886719
190	Vimentin	8616.2705078125
191	Vimentin	4855.23828125
192	Vimentin	8657.900390625
193	Vimentin	6068.7998046875
194	Vimentin	7282.46142578125
195	Vimentin	22345.412109375
196	Vimentin	6203.5556640625
197	Vimentin	10356.8662109375
198	Vimentin	10228.3330078125
199	Vimentin	19519.875
200	Vimentin	15822.7041015625
201	Vimentin	7803.86669921875
202	Vimentin	7231.8125
203	Vimentin	15893.4287109375
204	Vimentin	6846.84619140625
205	Vimentin	18318.703125
206	Vimentin	3965.30004882812
207	Vimentin	2241.34619140625
208	Vimentin	8553.9287109375
209	Vimentin	8827
210	Vimentin	2320.19995117188
211	Vimentin	10195.2001953125
212	Vimentin	5317.5
213	Vimentin	8240.552734375
214	Vimentin	23463.75
215	Vimentin	3548.3076171875
216	Vimentin	13620.3330078125
217	Vimentin	8040.875
218	Vimentin	19620.794921875
219	Vimentin	2645.1220703125
220	Vimentin	7552.13330078125
221	Vimentin	15139.421875
222	Vimentin	15676.625
223	Vimentin	5217.8623046875
224	Vimentin	636.642883300781
225	Vimentin	11232.55859375
226	Vimentin	9622.9638671875
227	Vimentin	22654.888671875
228	Vimentin	10006.3330078125
229	Vimentin	6657.181640625
230	Vimentin	8990.5556640625
231	Vimentin	13916.8798828125
232	Vimentin	9266
233	Vimentin	3911.41674804688
234	Vimentin	7228.60009765625
235	Vimentin	4609.90966796875
236	Vimentin	5066.30419921875
237	Vimentin	4264.0771484375
238	Vimentin	4046.11108398438
239	Vimentin	4801.33349609375
240	Vimentin	10994.6474609375
241	Vimentin	14111
242	Vimentin	10861.87890625
243	Vimentin	3801.0302734375
244	Vimentin	5844.111328125
245	Vimentin	8993.0576171875
246	Vimentin	7282.2998046875
247	Vimentin	14456.2998046875
248	Vimentin	1619
249	Vimentin	11232.6474609375
250	Vimentin	1503.42858886719
251	Vimentin	2318.70263671875
252	Vimentin	15226.0908203125
253	Vimentin	16890.166015625
254	Vimentin	12730.06640625
255	Vimentin	4652.8125
256	Vimentin	11957
257	Vimentin	4046.11767578125
258	Vimentin	9608.4169921875
259	Vimentin	9507.25
260	Vimentin	10518.8662109375
261	Vimentin	12063.4091796875
262	Vimentin	1661.57897949219
263	Vimentin	1798.77783203125
264	Vimentin	5548.64306640625
265	Vimentin	7444.39990234375
266	Vimentin	22712.642578125
267	Vimentin	5754.111328125
268	Vimentin	3156.19995117188
269	Vimentin	12856
270	Vimentin	8496.0556640625
271	Vimentin	3034.875
272	Vimentin	7080
273	Vimentin	12339.25
274	Vimentin	8997.759765625
275	Vimentin	11552.611328125
276	Vimentin	6574.5
277	Vimentin	13279.2353515625
278	Vimentin	10383.888671875
279	Vimentin	3129.13330078125
280	Vimentin	3641.64990234375
281	Vimentin	7158
282	Vimentin	3810.29174804688
283	Vimentin	6235.41162109375
284	Vimentin	13897.7060546875
285	Vimentin	16233
286	Vimentin	3109.42114257812
287	Vimentin	14058.5
288	Vimentin	1403.26672363281
289	Vimentin	8178.28564453125
290	Vimentin	2519.97729492188
291	Vimentin	8139.08837890625
292	Vimentin	8415.1337890625
293	Vimentin	2428
294	Vimentin	3163.45458984375
295	Vimentin	15310.9228515625
296	Vimentin	1734.57141113281
297	Vimentin	8040.8125
298	Vimentin	7491.20947265625
299	Vimentin	7599.21728515625
300	Vimentin	4258.1904296875
301	Vimentin	7141.70654296875
302	Vimentin	31339.1328125
303	Vimentin	11651.2001953125
304	Vimentin	23905.181640625
305	Vimentin	7552
306	Vimentin	5716.58056640625
307	Vimentin	12707.8828125
308	Vimentin	6505.759765625
309	Vimentin	7922.91650390625
310	Vimentin	6935.71435546875
311	Vimentin	17800.439453125
312	Vimentin	12181.77734375
313	Vimentin	11572.939453125
314	Vimentin	5517.181640625
315	Vimentin	7355.9091796875
316	Vimentin	6134.720703125
317	Vimentin	1942.59997558594
318	Vimentin	9594.142578125
319	Vimentin	6179
320	Vimentin	4950.35302734375
321	Vimentin	9355.6875
322	Vimentin	1850.14282226562
323	Vimentin	7646.5498046875
324	Vimentin	17881.5
325	Vimentin	4693.43310546875
326	Vimentin	2765.125
327	Vimentin	3596.5556640625
328	Vimentin	5080.16650390625
329	Vimentin	2787.61108398438
330	Vimentin	2583.61547851562
331	Vimentin	7878.63134765625
332	Vimentin	4551.75
333	Vimentin	9043.412109375
334	Vimentin	6804.45458984375
335	Vimentin	23504.400390625
336	Vimentin	5421.5
337	Vimentin	11626.345703125
338	Vimentin	12876.5712890625
339	Vimentin	1457.19995117188
340	Vimentin	20989.1171875
341	Vimentin	9143.349609375
342	Vimentin	9636.1513671875
343	Vimentin	11530.0830078125
344	Vimentin	9810.625
345	Vimentin	3486.07690429688
346	Vimentin	9247.2861328125
347	Vimentin	13572.2578125
348	Vimentin	14096.6884765625
349	Vimentin	17831.69140625
350	Vimentin	1021.90478515625
351	Vimentin	4983.88623046875
352	Vimentin	8983.5380859375
353	Vimentin	4149.8974609375
354	Vimentin	11385.607421875
355	Vimentin	12743.6875
356	Vimentin	1660.51281738281
357	Vimentin	4091
358	Vimentin	8051.0498046875
359	Vimentin	24829.4375
360	Vimentin	2508.94995117188
361	Vimentin	10056.2861328125
362	Vimentin	6158.72216796875
363	Vimentin	5219.2998046875
364	Vimentin	9382.1669921875
365	Vimentin	9697.671875
366	Vimentin	10900.72265625
367	Vimentin	5317.5
368	Vimentin	6099.9228515625
369	Vimentin	6386.64306640625
370	Vimentin	13639.5
371	Vimentin	12319.4833984375
372	Vimentin	10000.154296875
373	Vimentin	5376.3388671875
374	Vimentin	8347.052734375
375	Vimentin	8459.181640625
376	Vimentin	16285.2177734375
377	Vimentin	11837.1484375
378	Vimentin	5638.619140625
379	Vimentin	30745.78515625
380	Vimentin	9800.4384765625
381	Vimentin	2758.95458984375
382	Vimentin	10597.84765625
383	Vimentin	2341.35717773438
384	Vimentin	9900.05859375
385	Vimentin	7600.3037109375
386	Vimentin	13249.349609375
387	Vimentin	9439.8974609375
388	Vimentin	10586.0830078125
389	Vimentin	15373.1767578125
390	Vimentin	18286
391	Vimentin	12978.2802734375
392	Vimentin	12119.9375
393	Vimentin	8900.4638671875
394	Vimentin	5063.28564453125
395	Vimentin	8520.5302734375
396	Vimentin	10445.0908203125
397	Vimentin	7982.18896484375
398	Vimentin	13795.25
399	Vimentin	13779.515625
400	Vimentin	14564
401	Vimentin	8010.5
402	Vimentin	6293.5556640625
403	Vimentin	5958.51953125
404	Vimentin	12770.8916015625
405	Vimentin	4938.896484375
406	Vimentin	9224.3203125
407	Vimentin	9571.978515625
408	Vimentin	9921.4765625
409	Vimentin	10538.849609375
410	Vimentin	18155.560546875
411	Vimentin	5013.5
412	Vimentin	16515.44140625
413	Vimentin	10937.103515625
414	Vimentin	10670.375
415	Vimentin	2050.46655273438
416	Vimentin	14061.1083984375
417	Vimentin	11956.9443359375
418	Vimentin	18249.888671875
419	Vimentin	5788.73095703125
420	Vimentin	9279.2763671875
421	Vimentin	3686.5185546875
422	Vimentin	13323.466796875
423	Vimentin	15396.314453125
424	Vimentin	10822.0625
425	Vimentin	5450.0439453125
426	Vimentin	11208.1484375
427	Vimentin	3658.64575195312
428	Vimentin	9154.34375
429	Vimentin	207.553192138672
430	Vimentin	1732.02331542969
431	Vimentin	7394.1376953125
432	Vimentin	1712.5
433	Vimentin	3032.87377929688
434	Vimentin	5315.470703125
435	Vimentin	3895.79077148438
436	Vimentin	1720.16662597656
437	Vimentin	6473.5
438	Vimentin	1992.53845214844
439	Vimentin	6409.60546875
440	Vimentin	5625.048828125
441	Vimentin	4088.92114257812
442	Vimentin	506.625
443	Vimentin	3851.03442382812
444	Vimentin	1355.30432128906
445	Vimentin	152.6875
446	Vimentin	810.023254394531
447	Vimentin	455.192993164062
448	Vimentin	3032.67822265625
449	Vimentin	5687.48583984375
450	Vimentin	7330.2353515625
451	Vimentin	7074.54296875
452	Vimentin	5381.27490234375
453	Vimentin	1759.82604980469
454	Vimentin	2403.63647460938
455	Vimentin	8200.9462890625
456	Vimentin	5783.44140625
457	Vimentin	1933.77783203125
458	Vimentin	2703.4892578125
459	Vimentin	37.7727279663086
460	Vimentin	7099.9033203125
461	Vimentin	184.863632202148
462	Vimentin	4774.5
463	Vimentin	6052.7998046875
464	Vimentin	1199.55554199219
465	Vimentin	2956.57153320312
466	Vimentin	2085.8076171875
467	Vimentin	495.388885498047
468	Vimentin	2787.66674804688
469	Vimentin	187.692306518555
470	Vimentin	4180.9814453125
471	Vimentin	4784.58740234375
472	Vimentin	3974.42211914062
473	Vimentin	2861.60717773438
474	Vimentin	936.40625
475	Vimentin	2164.18432617188
476	Vimentin	4046.33959960938
477	Vimentin	3881.96875
478	Vimentin	2411.33325195312
479	Vimentin	2266.33325195312
480	Vimentin	2069.70874023438
481	Vimentin	5915.62060546875
482	Vimentin	3038.5439453125
483	Vimentin	1845.38977050781
484	Vimentin	930.574462890625
485	Vimentin	5110.78955078125
486	Vimentin	81.9000015258789
487	Vimentin	3395.1220703125
488	Vimentin	4657.26513671875
489	Vimentin	1340.43334960938
490	Vimentin	4248.625
491	Vimentin	1576.5263671875
492	Vimentin	3034.98217773438
493	Vimentin	148.090911865234
494	Vimentin	5116.41943359375
495	Vimentin	3016.63647460938
496	Vimentin	108.866668701172
497	Vimentin	6196.73681640625
498	Vimentin	6424.9599609375
499	Vimentin	5202.119140625
500	Vimentin	5385.48291015625
501	Vimentin	4229.5283203125
502	Vimentin	810
503	Vimentin	2130.0263671875
504	Vimentin	1811.71423339844
505	Vimentin	3733.11279296875
506	Vimentin	1088.125
507	Vimentin	3480
508	Vimentin	256.473678588867
509	Vimentin	9856.8486328125
510	Vimentin	7093.212890625
511	Vimentin	6145.54052734375
512	Vimentin	2065.92529296875
513	Vimentin	762.450988769531
514	Vimentin	5531.671875
515	Vimentin	6439.83349609375
516	Vimentin	2925.84619140625
517	Vimentin	1467.375
518	Vimentin	2352.25
519	Vimentin	1643.26867675781
520	Vimentin	8448.6767578125
521	Vimentin	3731.72216796875
522	Vimentin	1006.16668701172
523	Vimentin	1
524	Vimentin	111.318183898926
525	Vimentin	6318.6171875
526	Vimentin	2948.21435546875
527	Vimentin	1059
528	Vimentin	4046.30224609375
529	Vimentin	1697.38708496094
530	Vimentin	469.368408203125
531	Vimentin	1269.162109375
532	Vimentin	8871.892578125
533	Vimentin	2341.53564453125
534	Vimentin	3797.38452148438
535	Vimentin	277.243896484375
536	Vimentin	360.555541992188
537	Vimentin	2679.88891601562
538	Vimentin	3686.77783203125
539	Vimentin	188.594207763672
540	Vimentin	1501.14587402344
541	Vimentin	2739.32861328125
542	Vimentin	567.333312988281
543	Vimentin	45.9444427490234
544	Vimentin	309.190490722656
545	Vimentin	74.5454559326172
546	Vimentin	5890.255859375
547	Vimentin	4984.83984375
548	Vimentin	1137.5
549	Vimentin	232.142852783203
550	Vimentin	3150.53564453125
551	Vimentin	287.261535644531
552	Vimentin	1913.28576660156
553	Vimentin	69.8510665893555
554	Vimentin	567.299987792969
555	Vimentin	1
556	Vimentin	2550.75756835938
557	Vimentin	1
558	Vimentin	1304.46301269531
559	Vimentin	3784.5
560	Vimentin	116.571426391602
561	Vimentin	515.818176269531
562	Vimentin	6271.29541015625
563	Vimentin	381.705871582031
564	Vimentin	2927.08325195312
565	Vimentin	324.600006103516
566	Vimentin	2296.97290039062
567	Vimentin	928.414611816406
568	Vimentin	1
569	Vimentin	4467.01318359375
570	Vimentin	1214.51928710938
571	Vimentin	1816.46337890625
572	Vimentin	1360.85107421875
573	Vimentin	7317.826171875
574	Vimentin	810.032287597656
575	Vimentin	1821.25
576	Vimentin	2572.04443359375
577	Vimentin	27.0967750549316
578	Vimentin	105.014282226562
579	Vimentin	5645.6044921875
580	Vimentin	442.272735595703
581	Vimentin	1064.33337402344
582	Vimentin	439.208343505859
583	Vimentin	4900.33349609375
584	Vimentin	10721.125
585	Vimentin	1
586	Vimentin	1376.33337402344
587	Vimentin	795.571411132812
588	Vimentin	4585.7333984375
589	Vimentin	8900.6455078125
590	Vimentin	2650.67504882812
591	Vimentin	2149.6064453125
592	Vimentin	8269.9833984375
593	Vimentin	2201.52001953125
594	Vimentin	3202.04345703125
595	Vimentin	1785.55883789062
596	Vimentin	2407.33325195312
597	Vimentin	9898.533203125
598	Vimentin	1619
599	Vimentin	3035
600	Vimentin	81.9000015258789
601	Vimentin	1711.51428222656
602	Vimentin	838.438598632812
603	Vimentin	2212.42211914062
604	Vimentin	4855.28271484375
605	Vimentin	738.111083984375
606	Vimentin	3269.14477539062
607	Vimentin	39.523811340332
608	Vimentin	352.739135742188
609	Vimentin	11554.48046875
610	Vimentin	4846.52734375
611	Vimentin	410.825317382812
612	Vimentin	1365.47766113281
613	Vimentin	116.571426391602
614	Vimentin	3423.96142578125
615	Vimentin	4131.4736328125
616	Vimentin	2619.0673828125
617	Vimentin	543.784790039062
618	Vimentin	2088.38671875
619	Vimentin	2290.44677734375
620	Vimentin	254.421691894531
621	Vimentin	2902.37939453125
622	Vimentin	5053.44921875
623	Vimentin	5780.02392578125
624	Vimentin	7080.318359375
625	Vimentin	5756.38623046875
626	Vimentin	971.840026855469
627	Vimentin	5579.6572265625
628	Vimentin	2647.81420898438
629	Vimentin	4156.5908203125
630	Vimentin	613.878784179688
631	Vimentin	5817.5673828125
632	Vimentin	4974.705078125
633	Vimentin	1121.15380859375
634	Vimentin	4585.619140625
635	Vimentin	2751.84008789062
636	Vimentin	2832.66674804688
637	Vimentin	3776.6162109375
638	Vimentin	460.162170410156
639	Vimentin	1323.12194824219
640	Vimentin	768.512817382812
641	Vimentin	2320.2666015625
642	Vimentin	537.084350585938
643	Vimentin	5754.388671875
644	Vimentin	336.439025878906
645	Vimentin	210.740737915039
646	Vimentin	4218.3193359375
647	Vimentin	3503.51904296875
648	Vimentin	2063.0732421875
649	Vimentin	2590
650	Vimentin	4472.15771484375
651	Vimentin	2453.46875
652	Vimentin	1
653	Vimentin	1773.14282226562
654	Vimentin	1239.8125
655	Vimentin	3047.82983398438
656	Vimentin	138.118637084961
657	Vimentin	3608.08325195312
658	Vimentin	2210.28857421875
659	Vimentin	1986.84094238281
660	Vimentin	2397
661	Vimentin	135.83332824707
662	Vimentin	324.600006103516
663	Vimentin	4046.30444335938
664	Vimentin	714.823547363281
665	Vimentin	6910.22119140625
666	Vimentin	8524.0517578125
667	Vimentin	1494.57690429688
668	Vimentin	2546.56103515625
669	Vimentin	660.973693847656
670	Vimentin	545.519226074219
671	Vimentin	6827.09912109375
672	Vimentin	607.799987792969
673	Vimentin	418.548400878906
674	Vimentin	148.090911865234
675	Vimentin	490.037322998047
676	Vimentin	3506.91674804688
677	Vimentin	1379.29626464844
678	Vimentin	3748.15795898438
679	Vimentin	162.800003051758
680	Vimentin	4484.58349609375
681	Vimentin	68.4166641235352
682	Vimentin	3167.51733398438
683	Vimentin	1
684	Vimentin	1256.4482421875
685	Vimentin	1397.57141113281
686	Vimentin	2150
687	Vimentin	68.4166641235352
688	Vimentin	360.555541992188
689	Vimentin	4046.35302734375
690	Vimentin	5477.76904296875
691	Vimentin	7061.9091796875
692	Vimentin	436.641021728516
693	Vimentin	5619.42578125
694	Vimentin	3884.54296875
695	Vimentin	7791.228515625
696	Vimentin	1514.67736816406
697	Vimentin	1
698	Vimentin	1304.38891601562
699	Vimentin	7723.818359375
700	Vimentin	2762.96557617188
701	Vimentin	2624.94604492188
702	Vimentin	1171.57446289062
703	Vimentin	4430.625
704	Vimentin	2300.447265625
705	Vimentin	3026.21728515625
706	Vimentin	2927.88232421875
707	Vimentin	1014.75903320312
708	Vimentin	5232.19189453125
709	Vimentin	1541.8408203125
710	Vimentin	5502.64990234375
711	Vimentin	2003.75415039062
712	Vimentin	2115.0322265625
713	Vimentin	16841.591796875
714	Vimentin	1780.90002441406
715	Vimentin	1915.63879394531
716	Vimentin	5664.39990234375
717	Vimentin	4147.5
718	Vimentin	125.461540222168
719	Vimentin	4514.5
720	Vimentin	148.090911865234
721	Vimentin	2179.17944335938
722	Vimentin	600.25927734375
723	Vimentin	2083.8935546875
724	Vimentin	7498.2666015625
725	Vimentin	107.849060058594
726	Vimentin	9749.2685546875
727	Vimentin	203.25
728	Vimentin	1619
729	Vimentin	1337.69567871094
730	Vimentin	224.172409057617
731	Vimentin	601.225830078125
732	Vimentin	264.606750488281
733	Vimentin	4938.3974609375
734	Vimentin	1
735	Vimentin	2782.1875
736	Vimentin	2481.447265625
737	Vimentin	1432.30773925781
738	Vimentin	1868
739	Vimentin	859.0302734375
740	Vimentin	3392.8076171875
741	Vimentin	4379.5
742	Vimentin	4316.0185546875
743	Vimentin	176.283340454102
744	Vimentin	1066.53662109375
745	Vimentin	4855.44140625
746	Vimentin	5029.92138671875
747	Vimentin	3888.68188476562
748	Vimentin	2779.28295898438
749	Vimentin	754.241394042969
750	Vimentin	3392.21264648438
751	Vimentin	4837.80419921875
752	Vimentin	146.885238647461
753	Vimentin	5702.09326171875
754	Vimentin	5847.56591796875
755	Vimentin	1828.87036132812
756	Vimentin	833.478271484375
757	Vimentin	3147.18530273438
758	Vimentin	1718.10205078125
759	Vimentin	5988.06005859375
760	Vimentin	754.206909179688
761	Vimentin	102.125
762	Vimentin	607.75
763	Vimentin	720.148132324219
764	Vimentin	2667.92602539062
765	Vimentin	2766.83715820312
766	Vimentin	4893.98388671875
767	Vimentin	2270.72216796875
768	Vimentin	840
769	Vimentin	2926.07690429688
770	Vimentin	679.982116699219
771	Vimentin	5102.25439453125
772	Vimentin	1716.74133300781
773	Vimentin	307.108093261719
774	Vimentin	2196.96435546875
775	Vimentin	24.449275970459
776	Vimentin	3026.21728515625
777	Vimentin	648.200012207031
778	Vimentin	3155.173828125
779	Vimentin	4259
780	Vimentin	908.707336425781
781	Vimentin	7022.5537109375
782	Vimentin	1537.53784179688
783	Vimentin	5945.86962890625
784	Vimentin	480.407409667969
785	Vimentin	3533.80004882812
786	Vimentin	1915.63330078125
787	Vimentin	2510.775390625
788	Vimentin	1
789	Vimentin	2150.46264648438
790	Vimentin	3903.58813476562
791	Vimentin	2517.962890625
792	Vimentin	3678.54541015625
793	Vimentin	5680.93896484375
794	Vimentin	1236.37841796875
795	Vimentin	3571.96557617188
796	Vimentin	2060.45458984375
797	Vimentin	174.357147216797
798	Vimentin	8418.087890625
799	Vimentin	1592.60656738281
800	Vimentin	9025.3076171875
801	Vimentin	2053.24389648438
802	Vimentin	4990
803	Vimentin	135.83332824707
804	Vimentin	1538.15002441406
805	Vimentin	569.486511230469
806	Vimentin	1451.68969726562
807	Vimentin	1200.62072753906
808	Vimentin	3184.1474609375
809	Vimentin	99.0606079101562
810	Vimentin	2041.21740722656
811	Vimentin	5854.2099609375
812	Vimentin	1457.32495117188
813	Vimentin	1619.13049316406
814	Vimentin	5576.47802734375
815	Vimentin	7139.88232421875
816	Vimentin	4970.85693359375
817	Vimentin	1
818	Vimentin	11631.400390625
819	Vimentin	1410.32263183594
820	Vimentin	5907.2001953125
821	Vimentin	2225.77783203125
822	Vimentin	5248.70849609375
823	Vimentin	12316.8330078125
824	Vimentin	2735.08618164062
825	Vimentin	816
826	Vimentin	1067.40905761719
827	Vimentin	4046.36352539062
828	Vimentin	1
829	Vimentin	6095.93310546875
830	Vimentin	3261.72729492188
831	Vimentin	3491.45703125
832	Vimentin	1864.27270507812
833	Vimentin	367.339630126953
834	Vimentin	662.909118652344
835	Vimentin	5065
836	Vimentin	1195.28576660156
837	Vimentin	9076.5654296875
838	Vimentin	3889.29858398438
839	Vimentin	463.285705566406
840	Vimentin	5557.56591796875
841	Vimentin	234.365386962891
842	Vimentin	628.387756347656
843	Vimentin	3368.08813476562
844	Vimentin	1148.72094726562
845	Vimentin	2272
846	Vimentin	1047.94116210938
847	Vimentin	3776.43579101562
848	Vimentin	925.619018554688
849	Vimentin	3691.1220703125
850	Vimentin	707.054565429688
851	Vimentin	7080.35009765625
852	Vimentin	3267.18530273438
853	Vimentin	4567.75537109375
854	Vimentin	4122.81103515625
855	Vimentin	9305.26953125
856	Vimentin	5323.84228515625
857	Vimentin	171.315795898438
858	Vimentin	5410.14306640625
859	Vimentin	3687.81005859375
860	Vimentin	529.961547851562
861	Vimentin	3098.1875
862	Vimentin	5243.74658203125
863	Vimentin	1556.84619140625
864	Vimentin	551.119995117188
865	Vimentin	1534.97399902344
866	Vimentin	971.799987792969
867	Vimentin	3722.64282226562
868	Vimentin	1
869	Vimentin	2543.78564453125
870	Vimentin	1416.75
871	Vimentin	2651.8935546875
872	Vimentin	2191.03442382812
873	Vimentin	1
874	Vimentin	1089.36901855469
875	Vimentin	90.8888854980469
876	Vimentin	6304.06982421875
877	Vimentin	1920.11633300781
878	Vimentin	1758.51721191406
879	Vimentin	1489.56005859375
880	Vimentin	1
881	Vimentin	1364.26770019531
882	Vimentin	4208.14306640625
883	Vimentin	4511.4248046875
884	Vimentin	845.173889160156
885	Vimentin	2091.08325195312
886	Vimentin	285.648162841797
887	Vimentin	7093.212890625
888	Vimentin	37.7727279663086
889	Vimentin	405.5
890	Vimentin	1
891	Vimentin	1542.66931152344
892	Vimentin	1012.25
893	Vimentin	405.5
894	Vimentin	8738.759765625
895	Vimentin	5738.0908203125
896	Vimentin	1365.11633300781
897	Vimentin	3442.55224609375
898	Vimentin	6891.12890625
899	Vimentin	1835.89538574219
900	Vimentin	8412.1318359375
901	Vimentin	9847.90234375
902	Vimentin	583.47998046875
903	Vimentin	740.657165527344
904	Vimentin	2428.17651367188
905	Vimentin	2377.625
906	Vimentin	8314.150390625
907	Vimentin	2886.66674804688
908	Vimentin	3310.779296875
909	Vimentin	3219.16674804688
910	Vimentin	4508.60693359375
911	Vimentin	302.392150878906
912	Vimentin	116.571426391602
913	Vimentin	2155.13745117188
914	Vimentin	4710.15380859375
915	Vimentin	4205.4755859375
916	Vimentin	350.363647460938
917	Vimentin	5788.9228515625
918	Vimentin	3866.462890625
919	Vimentin	312.153839111328
920	Vimentin	7044.61767578125
921	Vimentin	367.339630126953
922	Vimentin	4400.3125
923	Vimentin	6001.33349609375
924	Vimentin	2072.39013671875
925	Vimentin	1429.29626464844
926	Vimentin	2343
927	Vimentin	79.2903213500977
928	Vimentin	2992.60473632812
929	Vimentin	2276.40625
930	Vimentin	2054.73071289062
931	Vimentin	432.466674804688
932	Vimentin	282.391296386719
933	Vimentin	5939.56005859375
934	Vimentin	1689.34777832031
935	Vimentin	2641.052734375
936	Vimentin	694.476196289062
937	Vimentin	3396.16064453125
938	Vimentin	1193.21057128906
939	Vimentin	3703.30444335938
940	Vimentin	4956.5234375
941	Vimentin	1185
942	Vimentin	3806.5556640625
943	Vimentin	1656.19079589844
944	Vimentin	660.185180664062
945	Vimentin	2327.0625
946	Vimentin	681.318176269531
947	Vimentin	3591.15625
948	Vimentin	1439.33337402344
949	Vimentin	232.142852783203
950	Vimentin	2281.05444335938
951	Vimentin	243.699996948242
952	Vimentin	1030.72729492188
953	Vimentin	196.275863647461
954	Vimentin	116.571426391602
955	Vimentin	2388.68286132812
956	Vimentin	678.302307128906
957	Vimentin	624.625
958	Vimentin	6079.41015625
959	Vimentin	304.375
960	Vimentin	4323.10546875
961	Vimentin	1847.25646972656
962	Vimentin	235.870971679688
963	Vimentin	540.333312988281
964	Vimentin	297.633331298828
965	Vimentin	3856
966	Vimentin	2759.65576171875
967	Vimentin	1253.74194335938
968	Vimentin	1494.53845214844
969	Vimentin	8241.4814453125
970	Vimentin	1932.83679199219
971	Vimentin	3722.7333984375
972	Vimentin	1121.15380859375
973	Vimentin	1
974	Vimentin	7012.91650390625
975	Vimentin	83.9743576049805
976	Vimentin	1113.46875
977	Vimentin	5345.69677734375
978	Vimentin	2376.76196289062
979	Vimentin	810
980	Vimentin	3930.76196289062
981	Vimentin	2890.5
982	Vimentin	3468.39282226562
983	Vimentin	3866.46923828125
984	Vimentin	128.736839294434
985	Vimentin	3559.06811523438
986	Vimentin	4006.47534179688
987	Vimentin	5702.98388671875
988	Vimentin	1079.66662597656
989	Vimentin	3439.55004882812
990	Vimentin	2315.55053710938
991	Vimentin	381.705871582031
992	Vimentin	732.952392578125
993	Vimentin	258.409088134766
994	Vimentin	1416.84997558594
995	Vimentin	3980.3837890625
996	Vimentin	365.049987792969
997	Vimentin	4070.81811523438
998	Vimentin	7687.16650390625
999	Vimentin	1041.22082519531
1000	Vimentin	1
1001	Vimentin	2205.67504882812
1002	Vimentin	1911.30554199219
1003	Vimentin	4355
1004	Vimentin	4656.5966796875
1005	Vimentin	2959.80004882812
1006	Vimentin	1320.94738769531
1007	Vimentin	60.9259262084961
1008	Vimentin	3958.89184570312
1009	Vimentin	3063.89282226562
1010	Vimentin	1133.59997558594
1011	Vimentin	299.052642822266
1012	Vimentin	5934.20849609375
1013	Vimentin	1169.55554199219
1014	Vimentin	286.529418945312
1015	Vimentin	1156.82141113281
1016	Vimentin	996.730773925781
1017	Vimentin	4653.109375
1018	Vimentin	6005.052734375
1019	Vimentin	830.794860839844
1020	Vimentin	528.608703613281
1021	Vimentin	1091.39135742188
1022	Vimentin	879.342834472656
1023	Vimentin	432.466674804688
1024	Vimentin	1829.43994140625
1025	Vimentin	2670.8857421875
1026	Vimentin	5186.36376953125
1027	Vimentin	5073.26904296875
1028	Vimentin	745.280029296875
1029	Vimentin	4165.82958984375
1030	Vimentin	3861.52758789062
1031	Vimentin	4070.81811523438
1032	Vimentin	471.348846435547
1033	Vimentin	1229.5
1034	Vimentin	845.977783203125
1035	Vimentin	41.4500007629395
1036	Vimentin	1501.08337402344
1037	Vimentin	4938.7060546875
1038	Vimentin	2044.48449707031
1039	Vimentin	4534.8115234375
1040	Vimentin	6350.87890625
1041	Vimentin	2225.94995117188
1042	Vimentin	567.299987792969
1043	Vimentin	3998.7646484375
1044	Vimentin	383.436370849609
1045	Vimentin	6855.89111328125
1046	Vimentin	7771.27099609375
1047	Vimentin	3556.552734375
1048	Vimentin	1726.96667480469
1049	Vimentin	1034.123046875
1050	Vimentin	1600.75
1051	Vimentin	971.872741699219
1052	Vimentin	67.0408172607422
1053	Vimentin	682.289489746094
1054	Vimentin	1
1055	Vimentin	9849.37890625
1056	Vimentin	1780.80004882812
1057	Vimentin	2937.59252929688
1058	Vimentin	698.413818359375
1059	Vimentin	1599.59033203125
1060	Vimentin	3776.66674804688
1061	Vimentin	459.433319091797
1062	Vimentin	2590
1063	Vimentin	1653.55322265625
1064	Vimentin	955.619995117188
1065	Vimentin	7308.67724609375
1066	Vimentin	5053.41943359375
1067	Vimentin	1214.53125
1068	Vimentin	504.967224121094
1069	Vimentin	243.699996948242
1070	Vimentin	1813.28002929688
1071	Vimentin	3268.34619140625
1072	Vimentin	4416.17138671875
1073	Vimentin	3680.28564453125
1074	Vimentin	6692.162109375
1075	Vimentin	963.054077148438
1076	Vimentin	691.029418945312
1077	Vimentin	3269.60009765625
1078	Vimentin	2513.36840820312
1079	Vimentin	4834.06591796875
1080	Vimentin	899.888916015625
1081	Vimentin	1691.59704589844
1082	Vimentin	2646.837890625
1083	Vimentin	9799.5556640625
1084	Vimentin	5572
1085	Vimentin	4261.86669921875
1086	Vimentin	5748.0517578125
1087	Vimentin	2248.29638671875
1088	Vimentin	2232.060546875
1089	Vimentin	3406.60473632812
1090	Vimentin	3649.10913085938
1091	Vimentin	5100.98193359375
1092	Vimentin	277.243896484375
1093	Vimentin	1423.75866699219
1094	Vimentin	3487.6904296875
1095	Vimentin	5012.638671875
1096	Vimentin	793.208312988281
1097	Vimentin	187.692306518555
1098	Vimentin	6042.04443359375
1099	Vimentin	4485.52880859375
1100	Vimentin	2190.80004882812
1101	Vimentin	1000.35296630859
1102	Vimentin	7458.2607421875
1103	Vimentin	12.5571432113647
1104	Vimentin	563.782592773438
1105	Vimentin	3594.11767578125
1106	Vimentin	977.621276855469
1107	Vimentin	4093.91186523438
1108	Vimentin	3195.71801757812
1109	Vimentin	3477.78369140625
1110	Vimentin	5346.60693359375
1111	Vimentin	1696.14282226562
1112	Vimentin	810
1113	Vimentin	2539.79321289062
1114	Vimentin	1801.83874511719
1115	Vimentin	594.288879394531
1116	Vimentin	1401.30773925781
1117	Vimentin	3641.80004882812
1118	Vimentin	395.128204345703
1119	Vimentin	7154.89453125
1120	Vimentin	5386.34375
1121	Vimentin	4799.5517578125
1122	Vimentin	961.6875
1123	Vimentin	320.837219238281
1124	Vimentin	338.083343505859
1125	Vimentin	607.75
1126	Vimentin	2100.13525390625
1127	Vimentin	2477.65307617188
1128	Vimentin	2118.79418945312
1129	Vimentin	2630.5
1130	Vimentin	515.818176269531
1131	Vimentin	4832.228515625
1132	Vimentin	2394.45825195312
1133	Vimentin	2697.7333984375
1134	Vimentin	1124.66662597656
1135	Vimentin	354.9375
1136	Vimentin	3718.35131835938
1137	Vimentin	2071.2646484375
1138	Vimentin	1821.35717773438
1139	Vimentin	10435.9482421875
1140	Vimentin	5371.82958984375
1141	Vimentin	1714.2646484375
1142	Vimentin	3102.41674804688
1143	Vimentin	148.090911865234
1144	Vimentin	6892.92578125
1145	Vimentin	6179.36376953125
1146	Vimentin	4171.87939453125
1147	Vimentin	2950.9384765625
1148	Vimentin	6574.70849609375
1149	Vimentin	11842.7724609375
1150	Vimentin	925.571411132812
1151	Vimentin	5310.5
1152	Vimentin	415.871795654297
1153	Vimentin	5814.22216796875
1154	Vimentin	1272.28576660156
1155	Vimentin	3459.69995117188
1156	Vimentin	3622.57153320312
1157	Vimentin	2047.35290527344
1158	Vimentin	2495.41674804688
1159	Vimentin	2273.95239257812
1160	Vimentin	3050.53857421875
1161	Vimentin	5406.05029296875
1162	Vimentin	4917.53857421875
1163	Vimentin	347.714294433594
1164	Vimentin	2428.22216796875
1165	Vimentin	1333.47058105469
1166	Vimentin	6732.419921875
1167	Vimentin	8900.7333984375
1168	Vimentin	3214.05712890625
1169	Vimentin	7929.83349609375
1170	Vimentin	51.0412368774414
1171	Vimentin	1743.49230957031
1172	Vimentin	2183.55810546875
1173	Vimentin	4092.54296875
1174	Vimentin	2176.96557617188
1175	Vimentin	7310.96484375
1176	Vimentin	353.641021728516
1177	Vimentin	288.064514160156
1178	Vimentin	2002.21057128906
1179	Vimentin	2511.79321289062
1180	Vimentin	2475.82348632812
1181	Vimentin	570.296325683594
1182	Vimentin	10686.20703125
1183	Vimentin	3736.94116210938
1184	Vimentin	4279.71142578125
1185	Vimentin	2978.77783203125
1186	Vimentin	2636.9677734375
1187	Vimentin	162.800003051758
1188	Vimentin	1172.72412109375
1189	Vimentin	4747.533203125
1190	Vimentin	236.95832824707
1191	Vimentin	3844.0625
1192	Vimentin	7228.63330078125
1193	Vimentin	324.600006103516
1194	Vimentin	8399.8095703125
1195	Vimentin	7161.14990234375
1196	Vimentin	513.366638183594
1197	Vimentin	6246
1198	Vimentin	2047.47058105469
1199	Vimentin	3081.10522460938
1200	Vimentin	1034.74072265625
1201	Vimentin	7854.86572265625
1202	Vimentin	2008.5185546875
1203	Vimentin	405.5
1204	Vimentin	1780.85717773438
1205	Vimentin	3902.27392578125
1206	Vimentin	4624.240234375
1207	Vimentin	478.442626953125
1208	Vimentin	1163.9375
1209	Vimentin	289.928558349609
1210	Vimentin	1522.0400390625
1211	Vimentin	3255.22216796875
1212	Vimentin	3271.94287109375
1213	Vimentin	10566.587890625
1214	Vimentin	7211.2353515625
1215	Vimentin	1445.71423339844
1216	Vimentin	2757.77783203125
1217	Vimentin	10021
1218	Vimentin	511.964904785156
1219	Vimentin	282.797760009766
1220	Vimentin	145.464279174805
1221	Vimentin	7037.42431640625
1222	Vimentin	1492.6875
1223	Vimentin	1372.78259277344
1224	Vimentin	6324.5263671875
1225	Vimentin	3470.95556640625
1226	Vimentin	9709.7861328125
1227	Vimentin	3283.9423828125
1228	Vimentin	324.600006103516
1229	Vimentin	152.6875
1230	Vimentin	2286.52490234375
1231	Vimentin	1738.08825683594
1232	Vimentin	1234.49182128906
1233	Vimentin	1981.81604003906
1234	Vimentin	5997.55859375
1235	Vimentin	885.84375
1236	Vimentin	4170.73095703125
1237	Vimentin	2225.890625
1238	Vimentin	7192.7109375
1239	Vimentin	8802.63671875
1240	Vimentin	1447.98071289062
1241	Vimentin	1052.73327636719
1242	Vimentin	450.444458007812
1243	Vimentin	3804.982421875
1244	Vimentin	789.256408691406
1245	Vimentin	2689.91186523438
1246	Vimentin	4531.7001953125
1247	Vimentin	270.666656494141
1248	Vimentin	5597.08349609375
1249	Vimentin	5226.22900390625
1250	Vimentin	782.103454589844
1251	Vimentin	7513.78564453125
1252	Vimentin	1282.77526855469
1253	Vimentin	552.590881347656
1254	Vimentin	1506.18603515625
1255	Vimentin	4701.23828125
1256	Vimentin	4257.39111328125
1257	Vimentin	1512.69738769531
1258	Vimentin	3674.5810546875
1259	Vimentin	1640.99096679688
1260	Vimentin	3410.625
1261	Vimentin	660.973693847656
1262	Vimentin	1728.03845214844
1263	Vimentin	5893.10888671875
1264	Vimentin	3719.2978515625
1265	Vimentin	991.344848632812
1266	Vimentin	4223.15625
1267	Vimentin	1795
1268	Vimentin	8855.8056640625
1269	Vimentin	3827.16674804688
1270	Vimentin	778.884643554688
1271	Vimentin	4307.8486328125
1272	Vimentin	5799.33349609375
1273	Vimentin	8399.880859375
1274	Vimentin	810.038452148438
1275	Vimentin	7159.28271484375
1276	Vimentin	2368.18530273438
1277	Vimentin	1696.84619140625
1278	Vimentin	975.556823730469
1279	Vimentin	2575.30297851562
1280	Vimentin	2399.32153320312
1281	Vimentin	1445.73571777344
1282	Vimentin	5361.0625
1283	Vimentin	345.255310058594
1284	Vimentin	2680.08203125
1285	Vimentin	810.034484863281
1286	Vimentin	5286.86669921875
1287	Vimentin	7919.939453125
1288	Vimentin	2388.16040039062
1289	Vimentin	2619.3818359375
1290	Vimentin	3192.16674804688
1291	Vimentin	2407.38452148438
1292	Vimentin	7020.7939453125
1293	Vimentin	4007.57153320312
1294	Vimentin	1066.92065429688
1295	Vimentin	1787.056640625
1296	Vimentin	22.8648643493652
1297	Vimentin	56.7931022644043
1298	Vimentin	852.578918457031
1299	Vimentin	15183.05859375
1300	Vimentin	4253.06689453125
1301	Vimentin	1698.43139648438
1302	Vimentin	2393.72338867188
1303	Vimentin	1727.38586425781
1304	Vimentin	5611.3935546875
1305	Vimentin	4238.90478515625
1306	Vimentin	5731.91650390625
1307	Vimentin	1404.48974609375
1308	Vimentin	771.523803710938
1309	Vimentin	3121.71435546875
1310	Vimentin	639.684204101562
1311	Vimentin	344.825012207031
1312	Vimentin	178.979995727539
1313	Vimentin	1911.65539550781
1314	Vimentin	492.745086669922
1315	Vimentin	5468.1513671875
1316	Vimentin	3696.71606445312
1317	Vimentin	2293.2666015625
1318	Vimentin	9851.349609375
1319	Vimentin	3159.24096679688
1320	Vimentin	203.25
1321	Vimentin	815.224365234375
1322	Vimentin	8785.1904296875
1323	Vimentin	2276.5
1324	Vimentin	4250.2939453125
1325	Vimentin	8303.4521484375
1326	Vimentin	2895.62231445312
1327	Vimentin	589.363647460938
1328	Vimentin	8968.125
1329	Vimentin	540.333312988281
1330	Vimentin	6681.60009765625
1331	Vimentin	2193.32250976562
1332	Vimentin	3484.4443359375
1333	Vimentin	3395.5
1334	Vimentin	6303.052734375
1335	Vimentin	5563.3125
1336	Vimentin	5754.33349609375
1337	Vimentin	1055.15148925781
1338	Vimentin	1
1339	Vimentin	166.102035522461
1340	Vimentin	2463.34790039062
1341	Vimentin	916.447387695312
1342	Vimentin	8538.6845703125
1343	Vimentin	5452.5478515625
1344	Vimentin	3481.45288085938
1345	Vimentin	7476.83984375
1346	Vimentin	5725.125
1347	Vimentin	5332.5126953125
1348	Vimentin	4779.5625
1349	Vimentin	1124.61108398438
1350	Vimentin	5723.60986328125
1351	Vimentin	2801.61547851562
1352	Vimentin	687.454528808594
1353	Vimentin	3361.67700195312
1354	Vimentin	429.294128417969
1355	Vimentin	288.064514160156
1356	Vimentin	2606.15991210938
1357	Vimentin	4166.787109375
1358	Vimentin	2428.15795898438
1359	Vimentin	3854.71044921875
1360	Vimentin	4274.97802734375
1361	Vimentin	1838.25695800781
1362	Vimentin	1
1363	Vimentin	1288.13635253906
1364	Vimentin	1
1365	Vimentin	1284.9130859375
1366	Vimentin	4739.8095703125
1367	Vimentin	4768.71435546875
1368	Vimentin	4515.9677734375
1369	Vimentin	3503.04296875
1370	Vimentin	1971.794921875
1371	Vimentin	1771.55078125
1372	Vimentin	2460.53344726562
1373	Vimentin	1405.59716796875
1374	Vimentin	6172.07861328125
1375	Vimentin	5837.78564453125
1376	Vimentin	1
1377	Vimentin	568.056091308594
1378	Vimentin	4460.58544921875
1379	Vimentin	1
1380	Vimentin	1
1381	Vimentin	219.648651123047
1382	Vimentin	384.210540771484
1383	Vimentin	5484.66650390625
1384	Vimentin	772.3720703125
1385	Vimentin	5566.39404296875
1386	Vimentin	5898.68408203125
1387	Vimentin	8337.9130859375
1388	Vimentin	1669.27136230469
1389	Vimentin	5433.28564453125
1390	Vimentin	2520.6572265625
1391	Vimentin	7747.7998046875
1392	Vimentin	256.473678588867
1393	Vimentin	959.833312988281
1394	Vimentin	1963.72216796875
1395	Vimentin	860.5625
1396	Vimentin	5457.76611328125
1397	Vimentin	5367.18359375
1398	Vimentin	1432.38464355469
1399	Vimentin	4830.125
1400	Vimentin	3161.375
1401	Vimentin	5340.75
1402	Vimentin	4333.95556640625
1403	Vimentin	3444.255859375
1404	Vimentin	3450.21044921875
1405	Vimentin	1679.03698730469
1406	Vimentin	1001.60528564453
1407	Vimentin	551.119995117188
1408	Vimentin	5096.3828125
1409	Vimentin	3075.412109375
1410	Vimentin	908.682922363281
1411	Vimentin	1996.66662597656
1412	Vimentin	4078.67993164062
1413	Vimentin	2253.56860351562
1414	Vimentin	2726.23681640625
1415	Vimentin	3567.46948242188
1416	Vimentin	872.307678222656
1417	Vimentin	1424.92004394531
1418	Vimentin	6827.40625
1419	Vimentin	890.900024414062
1420	Vimentin	4046.29418945312
1421	Vimentin	3052.17138671875
1422	Vimentin	2002.36840820312
1423	Vimentin	1349.33337402344
1424	Vimentin	33.3600006103516
1425	Vimentin	2622.39990234375
1426	Vimentin	9899.94140625
1427	Vimentin	74.5454559326172
1428	Vimentin	6778.3935546875
1429	Vimentin	5999.20703125
1430	Vimentin	7584.58642578125
1431	Vimentin	2536.85083007812
1432	Vimentin	221.636367797852
1433	Vimentin	2333
1434	Vimentin	3324.70263671875
1435	Vimentin	4144.9755859375
1436	Vimentin	7793.5263671875
1437	Vimentin	7372.5556640625
1438	Vimentin	7484.8212890625
1439	Vimentin	456.083343505859
1440	Vimentin	3790.78955078125
1441	Vimentin	5576.9189453125
1442	Vimentin	5333.45458984375
1443	Vimentin	1045.36364746094
1444	Vimentin	4927.2890625
1445	Vimentin	58.7857131958008
1446	Vimentin	102.125
1447	Vimentin	3081.64111328125
1448	Vimentin	2109.39404296875
1449	Vimentin	5185.591796875
1450	Vimentin	839.962951660156
1451	Vimentin	252.688888549805
1452	Vimentin	6805.03271484375
1453	Vimentin	2375.935546875
1454	Vimentin	1362.51220703125
1455	Vimentin	15.981481552124
1456	Vimentin	45.9444427490234
1457	Vimentin	3053.36352539062
1458	Vimentin	3080.64526367188
1459	Vimentin	1256.34484863281
1460	Vimentin	1699.94995117188
1461	Vimentin	1948.70373535156
1462	Vimentin	2046.13891601562
1463	Vimentin	1994.60717773438
1464	Vimentin	486.399993896484
1465	Vimentin	668.809509277344
1466	Vimentin	4892.22705078125
1467	Vimentin	1976.60461425781
1468	Vimentin	7028.314453125
1469	Vimentin	4293.5556640625
1470	Vimentin	4385.64501953125
1471	Vimentin	2930.3447265625
1472	Vimentin	284.149993896484
1473	Vimentin	3689.77954101562
1474	Vimentin	3057.49389648438
1475	Vimentin	1
1476	Vimentin	8116.2119140625
1477	Vimentin	2737.5
1478	Vimentin	8091.6806640625
1479	Vimentin	1491.17944335938
1480	Vimentin	4585.6982421875
1481	Vimentin	931.375
1482	Vimentin	1803.04541015625
1483	Vimentin	2867
1484	Vimentin	1396.59997558594
1485	Vimentin	434.392852783203
1486	Vimentin	1737.30334472656
1487	Vimentin	1619
1488	Vimentin	4360.2685546875
1489	Vimentin	2719.47998046875
1490	Vimentin	3025.28564453125
1491	Vimentin	99.0606079101562
1492	Vimentin	5786.60400390625
1493	Vimentin	216.733337402344
1494	Vimentin	68.4166641235352
1495	Vimentin	4393.03564453125
1496	Vimentin	174.357147216797
1497	Vimentin	614.72412109375
1498	Vimentin	405.5
1499	Vimentin	5108.21875
1500	Vimentin	4469.53857421875
1501	Vimentin	1180.2880859375
1502	Vimentin	2804.51171875
1503	Vimentin	777.640014648438
1504	Vimentin	2194.75
1505	Vimentin	3169.79174804688
1506	Vimentin	2248.29638671875
1507	Vimentin	2751.76000976562
1508	Vimentin	3187.23706054688
1509	Vimentin	1606.25402832031
1510	Vimentin	1270.73608398438
1511	Vimentin	3196.69995117188
1512	Vimentin	6820.35693359375
1513	Vimentin	871.056579589844
1514	Vimentin	2342.31274414062
1515	Vimentin	7950.9345703125
1516	Vimentin	7508.9599609375
1517	Vimentin	5223.13623046875
1518	Vimentin	4281.734375
1519	Vimentin	2933.84375
1520	Vimentin	4204.5869140625
1521	Vimentin	1118.23803710938
1522	Vimentin	4259.13134765625
1523	Vimentin	3529.40283203125
1524	Vimentin	10264.6572265625
1525	Vimentin	2552.64624023438
1526	Vimentin	1985.11901855469
1527	Vimentin	2068.62963867188
1528	Vimentin	1853.08435058594
1529	Vimentin	1225.51354980469
1530	Vimentin	4328.59326171875
1531	Vimentin	2374.2666015625
1532	Vimentin	2351
1533	Vimentin	1
1534	Vimentin	6020.47998046875
1535	Vimentin	4117.720703125
1536	Vimentin	8900.7919921875
1537	Vimentin	6743.25390625
1538	Vimentin	5826.2666015625
1539	Vimentin	3776.66674804688
1540	Vimentin	4411.2158203125
1541	Vimentin	2981.71044921875
1542	Vimentin	847.264343261719
1543	Vimentin	270.666656494141
1544	Vimentin	110.694915771484
1545	Vimentin	934.538452148438
1546	Vimentin	4629.58154296875
1547	Vimentin	6121.52197265625
1548	Vimentin	4621.66650390625
1549	Vimentin	1098.92858886719
1550	Vimentin	4183.45751953125
1551	Vimentin	11328
1552	Vimentin	3755.02001953125
1553	Vimentin	2459.34619140625
1554	Vimentin	1403.36669921875
1555	Vimentin	210.740737915039
1556	Vimentin	1932.81628417969
1557	Vimentin	607.75
1558	Vimentin	191.352935791016
1559	Vimentin	6218
1560	Vimentin	5677.73779296875
1561	Vimentin	81.9000015258789
1562	Vimentin	1687.15893554688
1563	Vimentin	4591.93017578125
1564	Vimentin	718.415100097656
1565	Vimentin	300.629638671875
1566	Vimentin	1716.19995117188
1567	Vimentin	953.822204589844
1568	Vimentin	3513.06811523438
1569	Vimentin	2761.35302734375
1570	Vimentin	1185.64282226562
1571	Vimentin	3815.14282226562
1572	Vimentin	727.025634765625
1573	Vimentin	3702.04248046875
1574	Vimentin	4138.29541015625
1575	Vimentin	5005.22216796875
1576	Vimentin	4828.2666015625
1577	Vimentin	1503.53247070312
1578	Vimentin	3110.33325195312
1579	Vimentin	5726.384765625
1580	Vimentin	86.1578979492188
1581	Vimentin	1804.04284667969
1582	Vimentin	11075.1875
1583	Vimentin	5972.59033203125
1584	Vimentin	108.866668701172
1585	Vimentin	3944.9375
1586	Vimentin	1821.36535644531
1587	Vimentin	116.571426391602
1588	Vimentin	1520.9697265625
1589	Vimentin	1520.06127929688
1590	Vimentin	5212.81396484375
1591	Vimentin	1
1592	Vimentin	2850.21728515625
1593	Vimentin	810
1594	Vimentin	1873.31433105469
1595	Vimentin	243.699996948242
1596	Vimentin	810.020812988281
1597	Vimentin	835.3125
1598	Vimentin	7282.60009765625
1599	Vimentin	4427.05859375
1600	Vimentin	48.5882339477539
1601	Vimentin	6119.5
1602	Vimentin	2490.4423828125
1603	Vimentin	2049.5107421875
1604	Vimentin	97.1188125610352
1605	Vimentin	2832.75
1606	Vimentin	405.5
1607	Vimentin	1
1608	Vimentin	2638.32470703125
1609	Vimentin	581.037719726562
1610	Vimentin	1952.29406738281
1611	Vimentin	662.909118652344
1612	Vimentin	3010.71997070312
1613	Vimentin	329.65625
1614	Vimentin	5346.60693359375
1615	Vimentin	312.153839111328
1616	Vimentin	5401.75341796875
1617	Vimentin	174.357147216797
1618	Vimentin	893.308837890625
1619	Vimentin	7413.064453125
1620	Vimentin	3415.54248046875
1621	Vimentin	3593.64404296875
1622	Vimentin	3770.4091796875
1623	Vimentin	6984.447265625
1624	Vimentin	312.153839111328
1625	Vimentin	475.241394042969
1626	Vimentin	463.285705566406
1627	Vimentin	1687.97875976562
1628	Vimentin	4433.2607421875
1629	Vimentin	152.6875
1630	Vimentin	3668.78344726562
1631	Vimentin	810
1632	Vimentin	5475.66650390625
1633	Vimentin	2454.55444335938
1634	Vimentin	1500.46667480469
1635	Vimentin	4992.23095703125
1636	Vimentin	2175.375
1637	Vimentin	5378.9609375
1638	Vimentin	1484.26672363281
1639	Vimentin	3686.77783203125
1640	Vimentin	930.197998046875
1641	Vimentin	2661.9111328125
1642	Vimentin	5050.6552734375
1643	Vimentin	2502.86157226562
1644	Vimentin	566.03173828125
1645	Vimentin	111.318183898926
1646	Vimentin	309.190490722656
1647	Vimentin	1
1648	Vimentin	5693.39306640625
1649	Vimentin	445.950012207031
1650	Vimentin	102.125
1651	Vimentin	1183.38464355469
1652	Vimentin	76.84375
1653	Vimentin	161.405166625977
1654	Vimentin	4046.36010742188
1655	Vimentin	3737
1656	Vimentin	1180.79162597656
1657	Vimentin	1741.22644042969
1658	Vimentin	1587.96154785156
1659	Vimentin	4739.71435546875
1660	Vimentin	1
1661	Vimentin	1779.15380859375
1662	Vimentin	2403.66674804688
1663	Vimentin	4131.4736328125
1664	Vimentin	3622.54760742188
1665	Vimentin	26.28125
1666	Vimentin	334.117645263672
1667	Vimentin	5296.63623046875
1668	Vimentin	345.819671630859
1669	Vimentin	1008.78948974609
1670	Vimentin	12518.66015625
1671	Vimentin	3314.3095703125
1672	Vimentin	1063.43371582031
1673	Vimentin	702.133361816406
1674	Vimentin	320.342102050781
1675	Vimentin	1747.53967285156
1676	Vimentin	902.457153320312
1677	Vimentin	2845.77416992188
1678	Vimentin	1778.2294921875
1679	Vimentin	3413.13037109375
1680	Vimentin	8714.0380859375
1681	Vimentin	71.3478240966797
1682	Vimentin	324.600006103516
1683	Vimentin	5947.64990234375
1684	Vimentin	418.548400878906
1685	Vimentin	5099.095703125
1686	Vimentin	2062.04760742188
1687	Vimentin	2112.46337890625
1688	Vimentin	68.4166641235352
1689	Vimentin	5394.58984375
1690	Vimentin	3312.14819335938
1691	Vimentin	1044.87097167969
1692	Vimentin	57.4418601989746
1693	Vimentin	1283.58532714844
1694	Vimentin	1736.56457519531
1695	Vimentin	5579.2236328125
1696	Vimentin	5895.5712890625
1697	Vimentin	1
1698	Vimentin	3350.1396484375
1699	Vimentin	572.11767578125
1700	Vimentin	3395.298828125
1701	Vimentin	71.9649124145508
1702	Vimentin	2541.64916992188
1703	Vimentin	810.074096679688
1704	Vimentin	2532.58056640625
1705	Vimentin	123.575759887695
1706	Vimentin	4357.46142578125
1707	Vimentin	708.875
1708	Vimentin	8972.1767578125
1709	Vimentin	2428.0625
1710	Vimentin	983.357116699219
1711	Vimentin	1174.05004882812
1712	Vimentin	3691.69873046875
1713	Vimentin	2498.43481445312
1714	Vimentin	609.471069335938
1715	Vimentin	3414.15625
1716	Vimentin	1748.56005859375
1717	Vimentin	873.470581054688
1718	Vimentin	10195.2666015625
1719	Vimentin	5958.45458984375
1720	Vimentin	4077.40380859375
1721	Vimentin	4536.69677734375
1722	Vimentin	1301.25
1723	Vimentin	788.76318359375
1724	Vimentin	1602.93994140625
1725	Vimentin	2059.82104492188
1726	Vimentin	4424.978515625
1727	Vimentin	5559.5556640625
1728	Vimentin	2739.38452148438
1729	Vimentin	6229.75927734375
1730	Vimentin	39.523811340332
1731	Vimentin	3531.45458984375
1732	Vimentin	2773.48779296875
1733	Vimentin	2415.64624023438
1734	Vimentin	10941.0439453125
1735	Vimentin	675.212097167969
1736	Vimentin	2004.38098144531
1737	Vimentin	1282
1738	Vimentin	7323.0498046875
1739	Vimentin	1
1740	Vimentin	1821.41662597656
1741	Vimentin	81.9000015258789
1742	Vimentin	2783.68188476562
1743	Vimentin	3295
1744	Vimentin	3618.42529296875
1745	Vimentin	2234.673828125
1746	Vimentin	183.988098144531
1747	Vimentin	3915.87084960938
1748	Vimentin	2279.07885742188
1749	Vimentin	6040.10693359375
1750	Vimentin	3580.50512695312
1751	Vimentin	2428.12915039062
1752	Vimentin	10125.9716796875
1753	Vimentin	125.461540222168
1754	Vimentin	203.25
1755	Vimentin	486.399993896484
1756	Vimentin	128.736839294434
1757	Vimentin	3984
1758	Vimentin	3237.22216796875
1759	Vimentin	9624.6845703125
1760	Vimentin	1494.65380859375
1761	Vimentin	1432.34619140625
1762	Vimentin	3460.81567382812
1763	Vimentin	44.7297286987305
1764	Vimentin	156.576919555664
1765	Vimentin	831.315795898438
1766	Vimentin	1600.20935058594
1767	Vimentin	193.619049072266
1768	Vimentin	1110.85900878906
1769	Vimentin	679.788146972656
1770	Vimentin	743.979614257812
1771	Vimentin	5279.1904296875
1772	Vimentin	2186.67163085938
1773	Vimentin	106.52173614502
1774	Vimentin	1589.14819335938
1775	Vimentin	33.3600006103516
1776	Vimentin	3836.5185546875
1777	Vimentin	1
1778	Vimentin	8041.1875
1779	Vimentin	1642.85290527344
1780	Vimentin	2302.33325195312
1781	Vimentin	3174.03125
1782	Vimentin	405.5
1783	Vimentin	7754.5
1784	Vimentin	218.807693481445
1785	Vimentin	52.638298034668
1786	Vimentin	4797.619140625
1787	Vimentin	1018.83868408203
1788	Vimentin	7056.41162109375
1789	Vimentin	617.380981445312
1790	Vimentin	1619.06665039062
1791	Vimentin	2869.36352539062
1792	Vimentin	1452.86303710938
1793	Vimentin	1635.30004882812
1794	Vimentin	830.807678222656
1795	Vimentin	86.1578979492188
1796	Vimentin	1958.93994140625
1797	Vimentin	3147.33325195312
1798	Vimentin	7156.1875
1799	Vimentin	713.940612792969
1800	Vimentin	70.3428573608398
1801	Vimentin	10388.38671875
1802	Vimentin	2063.97509765625
1803	Vimentin	106.52173614502
1804	Vimentin	6143.2041015625
1805	Vimentin	636.642883300781
1806	Vimentin	712
1807	Vimentin	1919.65710449219
1808	Vimentin	1648.96301269531
1809	Vimentin	6566.884765625
1810	Vimentin	195.160003662109
1811	Vimentin	2536.82080078125
1812	Vimentin	4770.21044921875
1813	Vimentin	971.833312988281
1814	Vimentin	1
1815	Vimentin	10052.939453125
1816	Vimentin	5917.28759765625
1817	Vimentin	1
1818	Vimentin	8569.7041015625
1819	Vimentin	223.475006103516
1820	Vimentin	2932.18041992188
1821	Vimentin	5784.35205078125
1822	Vimentin	8509.0966796875
1823	Vimentin	2787.77783203125
1824	Vimentin	1829.72607421875
1825	Vimentin	5990.67724609375
1826	Vimentin	5945.826171875
1827	Vimentin	3195.76928710938
1828	Vimentin	5543.56298828125
1829	Vimentin	237.780487060547
1830	Vimentin	3163.74536132812
1831	Vimentin	4924.71435546875
1832	Vimentin	54.9333343505859
1833	Vimentin	2304.52783203125
1834	Vimentin	2283.57153320312
1835	Vimentin	1878.44873046875
1836	Vimentin	1786.53442382812
1837	Vimentin	134.863311767578
1838	Vimentin	1
1839	Vimentin	1
1840	Vimentin	786.264709472656
1841	Vimentin	1641.63891601562
1842	Vimentin	2765.33325195312
1843	Vimentin	120.511360168457
1844	Vimentin	454.040008544922
1845	Vimentin	85.2708358764648
1846	Vimentin	1529.24438476562
1847	Vimentin	2110.33935546875
1848	Vimentin	1229.05358886719
1849	Vimentin	4315.92578125
1850	Vimentin	822.325744628906
1851	Vimentin	50.5306129455566
1852	Vimentin	2502.86157226562
1853	Vimentin	2622.19995117188
1854	Vimentin	837.896545410156
1855	Vimentin	3138.2041015625
1856	Vimentin	416.432434082031
1857	Vimentin	3529.06567382812
1858	Vimentin	133.820892333984
1859	Vimentin	1858.40844726562
1860	Vimentin	5526.244140625
1861	Vimentin	2944.60986328125
1862	Vimentin	7301.44189453125
1863	Vimentin	3126.95458984375
1864	Vimentin	1
1865	Vimentin	257.51220703125
1866	Vimentin	3068.70825195312
1867	Vimentin	2442.40356445312
1868	Vimentin	6440.3876953125
1869	Vimentin	2385.57885742188
1870	Vimentin	5124.75
1871	Vimentin	4106.18505859375
1872	Vimentin	708.875
1873	Vimentin	41.4500007629395
1874	Vimentin	122.349998474121
1875	Vimentin	2976.56665039062
1876	Vimentin	347.714294433594
1877	Vimentin	6001.58349609375
1878	Vimentin	1344.06005859375
1879	Vimentin	3221
1880	Vimentin	38.921875
1881	Vimentin	5194.64501953125
1882	Vimentin	7407.0771484375
1883	Vimentin	3641.8076171875
1884	Vimentin	3207.18530273438
1885	Vimentin	3661.04760742188
1886	Vimentin	3737.41821289062
1887	Vimentin	4573.17431640625
1888	Vimentin	2164
1889	Vimentin	878.85107421875
1890	Vimentin	1742.23913574219
1891	Vimentin	394.594604492188
1892	Vimentin	48.5882339477539
1893	Vimentin	99.0606079101562
1894	Vimentin	4275.1884765625
1895	Vimentin	3159.4423828125
1896	Vimentin	1
1897	Vimentin	835.34375
1898	Vimentin	276.795440673828
1899	Vimentin	228.53125
1900	Vimentin	3372.11108398438
1901	Vimentin	9103.0361328125
1902	Vimentin	293.913787841797
1903	Vimentin	2779.98559570312
1904	Vimentin	2471.55346679688
1905	Vimentin	1177.72729492188
1906	Vimentin	66.2419357299805
1907	Vimentin	4555.74072265625
1908	Vimentin	2441.32788085938
1909	Vimentin	1599.59033203125
1910	Vimentin	227.520004272461
1911	Vimentin	83.2711868286133
1912	Vimentin	232.142852783203
1913	Vimentin	19.3863639831543
1914	Vimentin	387.913055419922
1915	Vimentin	1471.90905761719
1916	Vimentin	5086.5712890625
1917	Vimentin	1147.11108398438
1918	Vimentin	8210
1919	Vimentin	1091.39135742188
1920	Vimentin	1948.77783203125
1921	Vimentin	1572.84289550781
1922	Vimentin	1130.91381835938
1923	Vimentin	259.880004882812
1924	Vimentin	1729.45458984375
1925	Vimentin	1924.18029785156
1926	Vimentin	509.514282226562
1927	Vimentin	2044.41027832031
1928	Vimentin	1942.76293945312
1929	Vimentin	12137.125
1930	Vimentin	1942.65002441406
1931	Vimentin	4673.8369140625
1932	Vimentin	1
1933	Vimentin	2675.38891601562
1934	Vimentin	243.699996948242
1935	Vimentin	314.161285400391
1936	Vimentin	288.064514160156
1937	Vimentin	698.413818359375
1938	Vimentin	2445.75
1939	Vimentin	7321.16650390625
1940	Vimentin	1451.68969726562
1941	Vimentin	2147.07373046875
1942	Vimentin	78.0476226806641
1943	Vimentin	174.357147216797
1944	Vimentin	6537.34228515625
1945	Vimentin	2900.16674804688
1946	Vimentin	270.666656494141
1947	Vimentin	3903.58813476562
1948	Vimentin	1144.86206054688
1949	Vimentin	152.6875
1950	Vimentin	1
1951	Vimentin	1827.17138671875
1952	Vimentin	793.1875
1953	Vimentin	84.6896514892578
1954	Vimentin	1
1955	Vimentin	6072.95166015625
1956	Vimentin	262.735290527344
1957	Vimentin	5259.9287109375
1958	Vimentin	4229.064453125
1959	Vimentin	1214.52087402344
1960	Vimentin	7317.69580078125
1961	Vimentin	648.200012207031
1962	Vimentin	1197
1963	Vimentin	1415.59118652344
1964	Vimentin	324.600006103516
1965	Vimentin	4023.86108398438
1966	Vimentin	2399.25
1967	Vimentin	8219.2626953125
1968	Vimentin	3844.05004882812
1969	Vimentin	3043.01342773438
1970	Vimentin	6102.70849609375
1971	Vimentin	3446.88891601562
1972	Vimentin	2266.39990234375
1973	Vimentin	6306.103515625
1974	Vimentin	431.596771240234
1975	Vimentin	2211.41064453125
1976	Vimentin	68.4166641235352
1977	Vimentin	4855.35302734375
1978	Vimentin	607.75
1979	Vimentin	766.231506347656
1980	Vimentin	3257.92309570312
1981	Vimentin	443.938537597656
1982	Vimentin	4621.18408203125
1983	Vimentin	1986.90905761719
1984	Vimentin	841.134643554688
1985	Vimentin	212.043472290039
1986	Vimentin	1238.41174316406
1987	Vimentin	68.4166641235352
1988	Vimentin	1006.81079101562
1989	Vimentin	8496.0361328125
1990	Vimentin	1912.06896972656
1991	Vimentin	76.84375
1992	Vimentin	32.115385055542
1993	Vimentin	2032.23400878906
1994	Vimentin	5691.39990234375
1995	Vimentin	2158.4951171875
1996	Vimentin	1133.63635253906
1997	Vimentin	2315.30224609375
1998	Vimentin	3046.88232421875
1999	Vimentin	199.701751708984
[truncated: 18,959 more rows]
