# Supplementary material for: DCLK1 isoform (DCLK1-S) as a critical player in promoting inflammation, tissue remodeling, and EMT in mouse models of colitis
Source: PLoS Pathog. 2025 Aug 21;21(8):e1013360. doi: 10.1371/journal.ppat.1013360 (PMC12370143; doi:10.1371/journal.ppat.1013360)
Supplement: S1 File — (ZIP) [file ppat.1013360.s007.zip › 786472_Cell_DCLK1Yb172Di_Cell_MMP_.csv]

	variable	Counts
1	DCLK1	19525.107421875
2	DCLK1	14494.4619140625
3	DCLK1	11129.6796875
4	DCLK1	14910.3095703125
5	DCLK1	15047.44921875
6	DCLK1	9831.3330078125
7	DCLK1	23255.515625
8	DCLK1	10650.5498046875
9	DCLK1	12685.3388671875
10	DCLK1	11530.4443359375
11	DCLK1	7022.71435546875
12	DCLK1	11703.8037109375
13	DCLK1	26051.26953125
14	DCLK1	15622.8837890625
15	DCLK1	12874.0712890625
16	DCLK1	11190.0244140625
17	DCLK1	9803.291015625
18	DCLK1	13654.2333984375
19	DCLK1	10923.599609375
20	DCLK1	19736.091796875
21	DCLK1	23946.640625
22	DCLK1	5462.33349609375
23	DCLK1	11469.7197265625
24	DCLK1	12661.2724609375
25	DCLK1	12015.8662109375
26	DCLK1	7168.9375
27	DCLK1	886.621643066406
28	DCLK1	11853.19140625
29	DCLK1	20853.181640625
30	DCLK1	14337
31	DCLK1	9453.25
32	DCLK1	19193.513671875
33	DCLK1	7928.70947265625
34	DCLK1	13381.18359375
35	DCLK1	14336.9375
36	DCLK1	7910.4482421875
37	DCLK1	5672.384765625
38	DCLK1	7022.6962890625
39	DCLK1	9638.6474609375
40	DCLK1	656.359985351562
41	DCLK1	2979.9091796875
42	DCLK1	4682.14306640625
43	DCLK1	8965.8115234375
44	DCLK1	11469.75
45	DCLK1	4046.40747070312
46	DCLK1	7518.35302734375
47	DCLK1	3724.63647460938
48	DCLK1	4622.12841796875
49	DCLK1	15864.7060546875
50	DCLK1	6343.193359375
51	DCLK1	7100.7333984375
52	DCLK1	4835.6064453125
53	DCLK1	5325.7998046875
54	DCLK1	6554.5712890625
55	DCLK1	2428.25927734375
56	DCLK1	2979.9091796875
57	DCLK1	5668.95654296875
58	DCLK1	2341.57153320312
59	DCLK1	8727.2060546875
60	DCLK1	5530.5751953125
61	DCLK1	11853.169921875
62	DCLK1	6455.27294921875
63	DCLK1	5462.2939453125
64	DCLK1	5120.96875
65	DCLK1	13957.5927734375
66	DCLK1	10475.951171875
67	DCLK1	6343.1611328125
68	DCLK1	10445.7373046875
69	DCLK1	12288.875
70	DCLK1	6991.4931640625
71	DCLK1	7068.60791015625
72	DCLK1	4609
73	DCLK1	9617.6083984375
74	DCLK1	6506.38232421875
75	DCLK1	6972.87255859375
76	DCLK1	5267.28564453125
77	DCLK1	2341.57153320312
78	DCLK1	8402.974609375
79	DCLK1	9558.2919921875
80	DCLK1	5757.54052734375
81	DCLK1	5874.49072265625
82	DCLK1	7586.16650390625
83	DCLK1	7724.8427734375
84	DCLK1	5195.90234375
85	DCLK1	5121
86	DCLK1	6144.97216796875
87	DCLK1	3522.79443359375
88	DCLK1	5085.67822265625
89	DCLK1	6734.13720703125
90	DCLK1	12810.236328125
91	DCLK1	7928.70947265625
92	DCLK1	9176
93	DCLK1	5798.39990234375
94	DCLK1	4337.94140625
95	DCLK1	12483.9287109375
96	DCLK1	8996.078125
97	DCLK1	6871.6611328125
98	DCLK1	13864.23046875
99	DCLK1	14895.4912109375
100	DCLK1	6215.58642578125
101	DCLK1	3856.029296875
102	DCLK1	6521.97509765625
103	DCLK1	10713.615234375
104	DCLK1	5350.8369140625
105	DCLK1	7080.4814453125
106	DCLK1	3061.72534179688
107	DCLK1	12288.875
108	DCLK1	5335.32568359375
109	DCLK1	9831.3330078125
110	DCLK1	7646.7998046875
111	DCLK1	15902.970703125
112	DCLK1	6019.591796875
113	DCLK1	8609.4580078125
114	DCLK1	6498.103515625
115	DCLK1	6964.2001953125
116	DCLK1	4286.03076171875
117	DCLK1	5735.35009765625
118	DCLK1	2222.55932617188
119	DCLK1	8192.93310546875
120	DCLK1	6144.97509765625
121	DCLK1	8423.71875
122	DCLK1	3035.07397460938
123	DCLK1	5937.23193359375
124	DCLK1	11651.77734375
125	DCLK1	4552.111328125
126	DCLK1	8905.3046875
127	DCLK1	17645.154296875
128	DCLK1	10104.4169921875
129	DCLK1	1490.45458984375
130	DCLK1	6827.66650390625
131	DCLK1	6498.06884765625
132	DCLK1	7971.513671875
133	DCLK1	5243.85986328125
134	DCLK1	18688.90625
135	DCLK1	5618.3427734375
136	DCLK1	2587.947265625
137	DCLK1	6932.65380859375
138	DCLK1	1906.09301757812
139	DCLK1	9558.25
140	DCLK1	6207.0302734375
141	DCLK1	9192
142	DCLK1	11028.634765625
143	DCLK1	11264.912109375
144	DCLK1	6207.0302734375
145	DCLK1	7490.771484375
146	DCLK1	9363.2861328125
147	DCLK1	5042.23095703125
148	DCLK1	10807.404296875
149	DCLK1	6703.5
150	DCLK1	9083.4130859375
151	DCLK1	4292.0478515625
152	DCLK1	6554.56005859375
153	DCLK1	6624.30859375
154	DCLK1	11190
155	DCLK1	4578.88232421875
156	DCLK1	7746.1181640625
157	DCLK1	4097
158	DCLK1	5462.3125
159	DCLK1	2622.39990234375
160	DCLK1	6859.3720703125
161	DCLK1	10799.4775390625
162	DCLK1	2622.43994140625
163	DCLK1	8192.95166015625
164	DCLK1	7761.82470703125
165	DCLK1	2979.9091796875
166	DCLK1	7814.876953125
167	DCLK1	4493.38720703125
168	DCLK1	7761.78955078125
169	DCLK1	4370.06689453125
170	DCLK1	9040.4482421875
171	DCLK1	6812.28076171875
172	DCLK1	5335.279296875
173	DCLK1	8534.3125
174	DCLK1	8347.5283203125
175	DCLK1	13763.5068359375
176	DCLK1	3755.66674804688
177	DCLK1	2950.1201171875
178	DCLK1	5072.2021484375
179	DCLK1	7865.27978515625
180	DCLK1	3811.23266601562
181	DCLK1	14378.734375
182	DCLK1	7528.78369140625
183	DCLK1	5214.068359375
184	DCLK1	1229.80004882812
185	DCLK1	7075.88623046875
186	DCLK1	7646.84423828125
187	DCLK1	10807.447265625
188	DCLK1	8018.6806640625
189	DCLK1	5958.806640625
190	DCLK1	10445.7373046875
191	DCLK1	6991.453125
192	DCLK1	7282.71435546875
193	DCLK1	9000.6474609375
194	DCLK1	5578.53173828125
195	DCLK1	7836.78271484375
196	DCLK1	4974.6787109375
197	DCLK1	4214.02880859375
198	DCLK1	9363.25
199	DCLK1	6958.5615234375
200	DCLK1	3724.5908203125
201	DCLK1	3486.93627929688
202	DCLK1	2101.51293945312
203	DCLK1	5462.2998046875
204	DCLK1	21338.138671875
205	DCLK1	2979.9091796875
206	DCLK1	6145
207	DCLK1	8108.49462890625
208	DCLK1	6819.14892578125
209	DCLK1	7168.9912109375
210	DCLK1	7510.29150390625
211	DCLK1	5852.4287109375
212	DCLK1	8985.7421875
213	DCLK1	12744.037109375
214	DCLK1	7951.9853515625
215	DCLK1	5641.376953125
216	DCLK1	2892.29418945312
217	DCLK1	7131.04638671875
218	DCLK1	6372.52783203125
219	DCLK1	8062.9365234375
220	DCLK1	10036.150390625
221	DCLK1	2441.17016601562
222	DCLK1	10299.45703125
223	DCLK1	9103.1943359375
224	DCLK1	10240.900390625
225	DCLK1	7186.9296875
226	DCLK1	5357.28857421875
227	DCLK1	2294.76000976562
228	DCLK1	1171.28576660156
229	DCLK1	5462.33349609375
230	DCLK1	8508.0576171875
231	DCLK1	4298.4423828125
232	DCLK1	6486.30224609375
233	DCLK1	6353.93896484375
234	DCLK1	5528.13232421875
235	DCLK1	12137.2587890625
236	DCLK1	7971.5673828125
237	DCLK1	6145
238	DCLK1	21225.591796875
239	DCLK1	4337.94140625
240	DCLK1	6759.3876953125
241	DCLK1	1639.40002441406
242	DCLK1	9507.728515625
243	DCLK1	10316.7958984375
244	DCLK1	7586.14794921875
245	DCLK1	4096.99169921875
246	DCLK1	9231.39453125
247	DCLK1	9831.35546875
248	DCLK1	2138.04345703125
249	DCLK1	22809.94140625
250	DCLK1	6097.3720703125
251	DCLK1	3641.88891601562
252	DCLK1	6215.62060546875
253	DCLK1	9514.2744140625
254	DCLK1	15409.642578125
255	DCLK1	6899.5
256	DCLK1	6918.66650390625
257	DCLK1	8875.5830078125
258	DCLK1	8624.158203125
259	DCLK1	5462.33349609375
260	DCLK1	4520.72412109375
261	DCLK1	2083.7119140625
262	DCLK1	6055.95654296875
263	DCLK1	3684.20922851562
264	DCLK1	16012.568359375
265	DCLK1	5174.89453125
266	DCLK1	26761.19921875
267	DCLK1	2731.66674804688
268	DCLK1	15754.75
269	DCLK1	11947.5830078125
270	DCLK1	3049.18603515625
271	DCLK1	9235.58203125
272	DCLK1	8602.5498046875
273	DCLK1	9103.1484375
274	DCLK1	7646.7998046875
275	DCLK1	13342.171875
276	DCLK1	20992.84375
277	DCLK1	10814.3798828125
278	DCLK1	5002.41064453125
279	DCLK1	6114.38818359375
280	DCLK1	8192.97900390625
281	DCLK1	8721.451171875
282	DCLK1	6215.58642578125
283	DCLK1	6657
284	DCLK1	7068.60791015625
285	DCLK1	10054.7958984375
286	DCLK1	20108.408203125
287	DCLK1	13108.150390625
288	DCLK1	3755.64575195312
289	DCLK1	6144.96142578125
290	DCLK1	9363.2568359375
291	DCLK1	5571.56005859375
292	DCLK1	9012.1337890625
293	DCLK1	20480.84375
294	DCLK1	1862.81823730469
295	DCLK1	7157.20703125
296	DCLK1	8192.947265625
297	DCLK1	8044.0361328125
298	DCLK1	13336.720703125
299	DCLK1	4532.7236328125
300	DCLK1	6871.66650390625
301	DCLK1	12388.8046875
302	DCLK1	8192.95458984375
303	DCLK1	12329.4853515625
304	DCLK1	10240.9580078125
305	DCLK1	16384.9267578125
306	DCLK1	6145
307	DCLK1	14044.404296875
308	DCLK1	11916.5908203125
309	DCLK1	1366.33337402344
310	DCLK1	3856.05883789062
311	DCLK1	12919.0576171875
312	DCLK1	5314.7294921875
313	DCLK1	12823.173828125
314	DCLK1	15604.6669921875
315	DCLK1	18023.267578125
316	DCLK1	9384.5185546875
317	DCLK1	9486.4208984375
318	DCLK1	4412.0576171875
319	DCLK1	7448.25
320	DCLK1	7434.462890625
321	DCLK1	8875.5830078125
322	DCLK1	8010.9111328125
323	DCLK1	8010.93310546875
324	DCLK1	6144.97509765625
325	DCLK1	13654.25
326	DCLK1	6665.64404296875
327	DCLK1	8915.75
328	DCLK1	7680.984375
329	DCLK1	6859.41845703125
330	DCLK1	1
331	DCLK1	7209.9599609375
332	DCLK1	4999.474609375
333	DCLK1	3277.80004882812
334	DCLK1	9728.96875
335	DCLK1	7373.783203125
336	DCLK1	8778.0712890625
337	DCLK1	11797.400390625
338	DCLK1	7928.70947265625
339	DCLK1	13688.8349609375
340	DCLK1	5150.25732421875
341	DCLK1	3035.07397460938
342	DCLK1	16672.298828125
343	DCLK1	8192.97119140625
344	DCLK1	6943.33056640625
345	DCLK1	7562.794921875
346	DCLK1	5765.72216796875
347	DCLK1	7490.74267578125
348	DCLK1	3641.88891601562
349	DCLK1	7982.8974609375
350	DCLK1	4965.818359375
351	DCLK1	11469.775390625
352	DCLK1	5158.9072265625
353	DCLK1	2731.64819335938
354	DCLK1	7345.5517578125
355	DCLK1	8193
356	DCLK1	9188.26171875
357	DCLK1	11553.73046875
358	DCLK1	2048.97497558594
359	DCLK1	4743.71044921875
360	DCLK1	2235.18188476562
361	DCLK1	14512.4287109375
362	DCLK1	8192.98095703125
363	DCLK1	10923.6044921875
364	DCLK1	8937.6904296875
365	DCLK1	7859.951171875
366	DCLK1	3575.67260742188
367	DCLK1	12388.7802734375
368	DCLK1	9541.025390625
369	DCLK1	7235.45458984375
370	DCLK1	8427.0283203125
371	DCLK1	4438.33349609375
372	DCLK1	10240.9638671875
373	DCLK1	3641.86669921875
374	DCLK1	11226.9814453125
375	DCLK1	6592.2412109375
376	DCLK1	4771.0126953125
377	DCLK1	7737.861328125
378	DCLK1	4429.0947265625
379	DCLK1	5462.33349609375
380	DCLK1	8051.72412109375
381	DCLK1	17555.107421875
382	DCLK1	5174.85986328125
383	DCLK1	10293.4619140625
384	DCLK1	4184.14892578125
385	DCLK1	15156.125
386	DCLK1	7928.69873046875
387	DCLK1	6097.3486328125
388	DCLK1	7967.52294921875
389	DCLK1	4214.02880859375
390	DCLK1	6882.25
391	DCLK1	6086.47607421875
392	DCLK1	4097
393	DCLK1	21846.12890625
394	DCLK1	9558.3056640625
395	DCLK1	5072.23828125
396	DCLK1	21504.875
397	DCLK1	4029.83618164062
398	DCLK1	13916.095703125
399	DCLK1	20853.2734375
400	DCLK1	7928.68798828125
401	DCLK1	3466.82690429688
402	DCLK1	6643.162109375
403	DCLK1	4600.017578125
404	DCLK1	2767.1298828125
405	DCLK1	3361.82055664062
406	DCLK1	6372.5
407	DCLK1	6037.21044921875
408	DCLK1	2571.03930664062
409	DCLK1	5548.33056640625
410	DCLK1	11469.7998046875
411	DCLK1	4412.0576171875
412	DCLK1	12452.759765625
413	DCLK1	16384.865234375
414	DCLK1	5174.85546875
415	DCLK1	1725.63159179688
416	DCLK1	6192.6162109375
417	DCLK1	7993.16259765625
418	DCLK1	8549.15234375
419	DCLK1	18825
420	DCLK1	17321.0859375
421	DCLK1	3151.74365234375
422	DCLK1	16384.8544921875
423	DCLK1	2049
424	DCLK1	9216.9248046875
425	DCLK1	8839.7109375
426	DCLK1	5050.83544921875
427	DCLK1	5554.88134765625
428	DCLK1	4659.18603515625
429	DCLK1	6617.5771484375
430	DCLK1	2979.9091796875
431	DCLK1	13041.265625
432	DCLK1	8353.59765625
433	DCLK1	8038.40576171875
434	DCLK1	1025
435	DCLK1	5294.26171875
436	DCLK1	10468.486328125
437	DCLK1	3496.25341796875
438	DCLK1	11244.8427734375
439	DCLK1	5214.07568359375
440	DCLK1	4322.0439453125
441	DCLK1	6827.66650390625
442	DCLK1	7975.49560546875
443	DCLK1	5174.89453125
444	DCLK1	12032.90625
445	DCLK1	2549.62231445312
446	DCLK1	4987.4345703125
447	DCLK1	9831.3466796875
448	DCLK1	8192.93310546875
449	DCLK1	8960.96875
450	DCLK1	9514.193359375
451	DCLK1	5680.7734375
452	DCLK1	2731.64282226562
453	DCLK1	11703.8095703125
454	DCLK1	2697.09497070312
455	DCLK1	13615.7744140625
456	DCLK1	16384.84765625
457	DCLK1	9073.0830078125
458	DCLK1	5310.60205078125
459	DCLK1	3811.22094726562
460	DCLK1	10752.953125
461	DCLK1	1366.33337402344
462	DCLK1	529.51611328125
463	DCLK1	1855.79248046875
464	DCLK1	8318.984375
465	DCLK1	11530.4443359375
466	DCLK1	4552.111328125
467	DCLK1	10170.3271484375
468	DCLK1	3374.17651367188
469	DCLK1	4947.09423828125
470	DCLK1	3325.28979492188
471	DCLK1	8525.951171875
472	DCLK1	6412.0869140625
473	DCLK1	3961.94506835938
474	DCLK1	5418.25830078125
475	DCLK1	4444.1015625
476	DCLK1	2643.58056640625
477	DCLK1	13654.2998046875
478	DCLK1	4682.09521484375
479	DCLK1	6372.54150390625
480	DCLK1	4180.591796875
481	DCLK1	7022.66064453125
482	DCLK1	3526.658203125
483	DCLK1	6426.07861328125
484	DCLK1	7364.56201171875
485	DCLK1	11373.376953125
486	DCLK1	9709.962890625
487	DCLK1	8192.95458984375
488	DCLK1	6186.7958984375
489	DCLK1	5141.0390625
490	DCLK1	3618.23388671875
491	DCLK1	6844.91162109375
492	DCLK1	6988.25
493	DCLK1	14603.978515625
494	DCLK1	8192.95849609375
495	DCLK1	6302.51904296875
496	DCLK1	6302.53857421875
497	DCLK1	5814.65576171875
498	DCLK1	8192.9501953125
499	DCLK1	5935.3466796875
500	DCLK1	11989.2197265625
501	DCLK1	9984.96875
502	DCLK1	1858.96911621094
503	DCLK1	1873.45715332031
504	DCLK1	9300
505	DCLK1	3424.5224609375
506	DCLK1	8018.65966796875
507	DCLK1	6468.3291015625
508	DCLK1	7696.4697265625
509	DCLK1	16384.9072265625
510	DCLK1	4916.18896484375
511	DCLK1	3049.16284179688
512	DCLK1	4871.9189453125
513	DCLK1	6681.8251953125
514	DCLK1	1796.5068359375
515	DCLK1	9831.349609375
516	DCLK1	9421.75
517	DCLK1	4938.63037109375
518	DCLK1	4767.25439453125
519	DCLK1	5314.70263671875
520	DCLK1	7528.78369140625
521	DCLK1	5791.87939453125
522	DCLK1	30428.142578125
523	DCLK1	713.347839355469
524	DCLK1	5377
525	DCLK1	10377.4833984375
526	DCLK1	7680.9375
527	DCLK1	5958.818359375
528	DCLK1	3641.88891601562
529	DCLK1	6024.5
530	DCLK1	13596.1494140625
531	DCLK1	8534.2919921875
532	DCLK1	1229.80004882812
533	DCLK1	3177.48974609375
534	DCLK1	11265
535	DCLK1	5995.146484375
536	DCLK1	9728.9375
537	DCLK1	15985.244140625
538	DCLK1	3972.87890625
539	DCLK1	8192.962890625
540	DCLK1	10458.830078125
541	DCLK1	12893.2294921875
542	DCLK1	21846.166015625
543	DCLK1	7944.72705078125
544	DCLK1	6979.37060546875
545	DCLK1	2049
546	DCLK1	17914.09375
547	DCLK1	9870.84375
548	DCLK1	8032.35302734375
549	DCLK1	6455.27294921875
550	DCLK1	9401.6064453125
551	DCLK1	1286.01965332031
552	DCLK1	6951.72705078125
553	DCLK1	2979.9091796875
554	DCLK1	6554.57763671875
555	DCLK1	13264.142578125
556	DCLK1	13493.6474609375
557	DCLK1	4757.64501953125
558	DCLK1	4803.189453125
559	DCLK1	1490.45458984375
560	DCLK1	3213.54907226562
561	DCLK1	3764.89184570312
562	DCLK1	4974.71435546875
563	DCLK1	4096.98852539062
564	DCLK1	3041.32983398438
565	DCLK1	2428.25927734375
566	DCLK1	1
567	DCLK1	9506.1904296875
568	DCLK1	3224.08203125
569	DCLK1	5357.3076171875
570	DCLK1	10767.5859375
571	DCLK1	11227.0185546875
572	DCLK1	23335.576171875
573	DCLK1	7877.90380859375
574	DCLK1	3933.15991210938
575	DCLK1	763.046508789062
576	DCLK1	9486.4208984375
577	DCLK1	3450.26318359375
578	DCLK1	4987.4345703125
579	DCLK1	3781.90380859375
580	DCLK1	17576.435546875
581	DCLK1	12529.912109375
582	DCLK1	10013.4443359375
583	DCLK1	5174.89453125
584	DCLK1	4161.98388671875
585	DCLK1	9285.2333984375
586	DCLK1	9526.546875
587	DCLK1	5350.87744140625
588	DCLK1	3894.2080078125
589	DCLK1	7474.36865234375
590	DCLK1	14140.5068359375
591	DCLK1	7111.01904296875
592	DCLK1	5814.67724609375
593	DCLK1	6234.03271484375
594	DCLK1	4796.31689453125
595	DCLK1	8963.154296875
596	DCLK1	9973.84765625
597	DCLK1	9434.181640625
598	DCLK1	7345.5400390625
599	DCLK1	3562.73901367188
600	DCLK1	2341.57153320312
601	DCLK1	8875.6669921875
602	DCLK1	2892.29418945312
603	DCLK1	7670.06396484375
604	DCLK1	6554.56689453125
605	DCLK1	1537
606	DCLK1	2260.86206054688
607	DCLK1	9486.4208984375
608	DCLK1	1725.63159179688
609	DCLK1	4703.79638671875
610	DCLK1	1093.26672363281
611	DCLK1	2850.39135742188
612	DCLK1	4916.18310546875
613	DCLK1	5133.3251953125
614	DCLK1	4312.5263671875
615	DCLK1	19433.0625
616	DCLK1	4214.01904296875
617	DCLK1	10923.609375
618	DCLK1	8192.90625
619	DCLK1	4622.115234375
620	DCLK1	11171.8525390625
621	DCLK1	12015.8662109375
622	DCLK1	10452.798828125
623	DCLK1	2521.61547851562
624	DCLK1	7168.95849609375
625	DCLK1	2206.51928710938
626	DCLK1	11060.1748046875
627	DCLK1	13264.095703125
628	DCLK1	3585
629	DCLK1	3092.32080078125
630	DCLK1	5618.35693359375
631	DCLK1	8193
632	DCLK1	16775.0234375
633	DCLK1	4419.14599609375
634	DCLK1	6600.09716796875
635	DCLK1	1123.19177246094
636	DCLK1	2587.947265625
637	DCLK1	8192.95458984375
638	DCLK1	6554.57763671875
639	DCLK1	8778.142578125
640	DCLK1	10849.7705078125
641	DCLK1	6317.7109375
642	DCLK1	4682.10205078125
643	DCLK1	4370.06689453125
644	DCLK1	6882.259765625
645	DCLK1	7865.27978515625
646	DCLK1	6019.591796875
647	DCLK1	911.222229003906
648	DCLK1	6145
649	DCLK1	5462.30859375
650	DCLK1	13342.2001953125
651	DCLK1	5783.58837890625
652	DCLK1	4097
653	DCLK1	6801.830078125
654	DCLK1	2731.63891601562
655	DCLK1	12529.912109375
656	DCLK1	17874.330078125
657	DCLK1	8192.9736328125
658	DCLK1	9434.1669921875
659	DCLK1	2825.82763671875
660	DCLK1	7646.86669921875
661	DCLK1	7836.78271484375
662	DCLK1	5243.8798828125
663	DCLK1	1821.44445800781
664	DCLK1	3997.09765625
665	DCLK1	6703.5
666	DCLK1	2926.71435546875
667	DCLK1	6554.5751953125
668	DCLK1	8937.6669921875
669	DCLK1	1425.69567871094
670	DCLK1	1171.28576660156
671	DCLK1	5174.89453125
672	DCLK1	1821.44445800781
673	DCLK1	7480.63037109375
674	DCLK1	2428.25927734375
675	DCLK1	4097
676	DCLK1	4871.90087890625
677	DCLK1	5098.24462890625
678	DCLK1	4424.669921875
679	DCLK1	7711.09814453125
680	DCLK1	6037.17529296875
681	DCLK1	1639.40002441406
682	DCLK1	5371.29443359375
683	DCLK1	6923.802734375
684	DCLK1	7193.9755859375
685	DCLK1	2675.93872070312
686	DCLK1	11281.7216796875
687	DCLK1	5618.37158203125
688	DCLK1	6554.60009765625
689	DCLK1	5899.240234375
690	DCLK1	4512.52197265625
691	DCLK1	6506.41162109375
692	DCLK1	4573.279296875
693	DCLK1	14013.60546875
694	DCLK1	12288.97265625
695	DCLK1	7711.05859375
696	DCLK1	6951.7880859375
697	DCLK1	4097
698	DCLK1	2206.53857421875
699	DCLK1	3823.93334960938
700	DCLK1	4434.3056640625
701	DCLK1	2049
702	DCLK1	4275.0869140625
703	DCLK1	10170.3447265625
704	DCLK1	3277.80004882812
705	DCLK1	8192.98681640625
706	DCLK1	7168.96875
707	DCLK1	3224.08203125
708	DCLK1	10241
709	DCLK1	4013.408203125
710	DCLK1	1672.83679199219
711	DCLK1	7022.6787109375
712	DCLK1	9899.625
713	DCLK1	4708
714	DCLK1	7889.57421875
715	DCLK1	2410.41186523438
716	DCLK1	2825.82763671875
717	DCLK1	5554.84765625
718	DCLK1	4796.29248046875
719	DCLK1	2622.43994140625
720	DCLK1	4637.96240234375
721	DCLK1	13654.2080078125
722	DCLK1	10241
723	DCLK1	3933.15991210938
724	DCLK1	11171.818359375
725	DCLK1	4469.36376953125
726	DCLK1	3277.80004882812
727	DCLK1	4819.82373046875
728	DCLK1	3700.61279296875
729	DCLK1	9753.357421875
730	DCLK1	7373.75
731	DCLK1	9040.4140625
732	DCLK1	6554.60009765625
733	DCLK1	6331.13623046875
734	DCLK1	5462.29150390625
735	DCLK1	1171.28576660156
736	DCLK1	5214.0908203125
737	DCLK1	4275.0869140625
738	DCLK1	5174.87353515625
739	DCLK1	10669.6279296875
740	DCLK1	6786.25244140625
741	DCLK1	1561.38098144531
742	DCLK1	4552.111328125
743	DCLK1	3781.92309570312
744	DCLK1	4184.14892578125
745	DCLK1	5783.58837890625
746	DCLK1	7467.08837890625
747	DCLK1	6144.96875
748	DCLK1	3121.76196289062
749	DCLK1	7357.041015625
750	DCLK1	10013.4443359375
751	DCLK1	8010.95556640625
752	DCLK1	3945.27783203125
753	DCLK1	5462.3095703125
754	DCLK1	4867.5048828125
755	DCLK1	4887.4560546875
756	DCLK1	5672.384765625
757	DCLK1	1
758	DCLK1	4757.64501953125
759	DCLK1	5917.41650390625
760	DCLK1	11244.8232421875
761	DCLK1	5042.21533203125
762	DCLK1	6265.44140625
763	DCLK1	14398.9697265625
764	DCLK1	4567.03271484375
765	DCLK1	4493.37109375
766	DCLK1	4552.111328125
767	DCLK1	8427.0283203125
768	DCLK1	12639.9853515625
769	DCLK1	7646.822265625
770	DCLK1	8457.2255859375
771	DCLK1	5590.83544921875
772	DCLK1	7058.70751953125
773	DCLK1	2446.373046875
774	DCLK1	9199
775	DCLK1	6372.52783203125
776	DCLK1	6086.48583984375
777	DCLK1	15640.13671875
778	DCLK1	9617.619140625
779	DCLK1	1490.45458984375
780	DCLK1	3450.26318359375
781	DCLK1	8403.025390625
782	DCLK1	2622.419921875
783	DCLK1	5924.4384765625
784	DCLK1	5400.26123046875
785	DCLK1	5462.33349609375
786	DCLK1	5042.205078125
787	DCLK1	3693.15502929688
788	DCLK1	14895.4091796875
789	DCLK1	12156.806640625
790	DCLK1	10241
791	DCLK1	5462.33349609375
792	DCLK1	2979.88647460938
793	DCLK1	13535.55078125
794	DCLK1	5224.85498046875
795	DCLK1	6703.54541015625
796	DCLK1	4743.73681640625
797	DCLK1	7373.75
798	DCLK1	8857.162109375
799	DCLK1	8823.1025390625
800	DCLK1	2410.39697265625
801	DCLK1	8648.0830078125
802	DCLK1	3277.80004882812
803	DCLK1	4682.14306640625
804	DCLK1	9558.3056640625
805	DCLK1	9300
806	DCLK1	3014.1494140625
807	DCLK1	2892.29418945312
808	DCLK1	1951.47619628906
809	DCLK1	4429.0947265625
810	DCLK1	529.51611328125
811	DCLK1	6899.5263671875
812	DCLK1	5462.3125
813	DCLK1	8192.98291015625
814	DCLK1	3352.25
815	DCLK1	15074.16015625
816	DCLK1	9413.021484375
817	DCLK1	18051.05078125
818	DCLK1	4878.6640625
819	DCLK1	3277.78002929688
820	DCLK1	8615.2060546875
821	DCLK1	4965.8486328125
822	DCLK1	5641.376953125
823	DCLK1	2521.61547851562
824	DCLK1	3933.15991210938
825	DCLK1	3186.77783203125
826	DCLK1	10978.2197265625
827	DCLK1	4412.0693359375
828	DCLK1	9831.400390625
829	DCLK1	5462.29638671875
830	DCLK1	13166.607421875
831	DCLK1	3811.20922851562
832	DCLK1	2305
833	DCLK1	2587.947265625
834	DCLK1	12376.095703125
835	DCLK1	9217
836	DCLK1	18842.44921875
837	DCLK1	5611.931640625
838	DCLK1	1214.62963867188
839	DCLK1	5252.26904296875
840	DCLK1	8602.5498046875
841	DCLK1	9164.8818359375
842	DCLK1	2049
843	DCLK1	3641.86108398438
844	DCLK1	16931.099609375
845	DCLK1	2622.42993164062
846	DCLK1	10348.7373046875
847	DCLK1	1490.43640136719
848	DCLK1	3901.95239257812
849	DCLK1	10516.07421875
850	DCLK1	10098.0810546875
851	DCLK1	12562.033203125
852	DCLK1	7400.2255859375
853	DCLK1	5632.96875
854	DCLK1	3138.34033203125
855	DCLK1	7345.51708984375
856	DCLK1	5129.87841796875
857	DCLK1	10427.1689453125
858	DCLK1	2789.76586914062
859	DCLK1	4370.06689453125
860	DCLK1	5641.376953125
861	DCLK1	14960.2177734375
862	DCLK1	8485.5361328125
863	DCLK1	3138.36181640625
864	DCLK1	6275.7021484375
865	DCLK1	6412.0869140625
866	DCLK1	6747.32373046875
867	DCLK1	7168.9375
868	DCLK1	1
869	DCLK1	6643.162109375
870	DCLK1	5650.6435546875
871	DCLK1	6265.470703125
872	DCLK1	3100.67578125
873	DCLK1	2215.05395507812
874	DCLK1	4283.181640625
875	DCLK1	9413.04296875
876	DCLK1	4046.43212890625
877	DCLK1	4019.69799804688
878	DCLK1	7282.77783203125
879	DCLK1	3901.95239257812
880	DCLK1	3682.78662109375
881	DCLK1	6144.97900390625
882	DCLK1	1
883	DCLK1	1593.88891601562
884	DCLK1	17852.044921875
885	DCLK1	5638.48388671875
886	DCLK1	9363.2861328125
887	DCLK1	3361.8076171875
888	DCLK1	3179.98510742188
889	DCLK1	4721.8134765625
890	DCLK1	2731.66674804688
891	DCLK1	4682.14306640625
892	DCLK1	4097
893	DCLK1	4033.96923828125
894	DCLK1	11287.6884765625
895	DCLK1	2341.57153320312
896	DCLK1	5882.41015625
897	DCLK1	964.764709472656
898	DCLK1	7259.6962890625
899	DCLK1	1781.86950683594
900	DCLK1	4221.10595703125
901	DCLK1	27827.4921875
902	DCLK1	4682.14306640625
903	DCLK1	8010.9111328125
904	DCLK1	911.222229003906
905	DCLK1	4260.83984375
906	DCLK1	7100.68310546875
907	DCLK1	7612.43310546875
908	DCLK1	11028.615234375
909	DCLK1	6827.66650390625
910	DCLK1	9909.814453125
911	DCLK1	3390.77587890625
912	DCLK1	3414.33325195312
913	DCLK1	2483.4091796875
914	DCLK1	2657.86474609375
915	DCLK1	8192.97607421875
916	DCLK1	9462.140625
917	DCLK1	7022.701171875
918	DCLK1	6069.1357421875
919	DCLK1	5562.52294921875
920	DCLK1	1
921	DCLK1	6024.5
922	DCLK1	4757.64501953125
923	DCLK1	5757.513671875
924	DCLK1	5363.01806640625
925	DCLK1	3436.35473632812
926	DCLK1	8739.0888671875
927	DCLK1	4938.63037109375
928	DCLK1	2049
929	DCLK1	6827.58349609375
930	DCLK1	6972.87255859375
931	DCLK1	11776.96875
932	DCLK1	7352.7822265625
933	DCLK1	4422.0634765625
934	DCLK1	1639.40002441406
935	DCLK1	6275.7021484375
936	DCLK1	8739.099609375
937	DCLK1	3384.65209960938
938	DCLK1	4370.06689453125
939	DCLK1	7836.80419921875
940	DCLK1	7345.53466796875
941	DCLK1	6190.48876953125
942	DCLK1	4552.0556640625
943	DCLK1	7910.48291015625
944	DCLK1	2410.41186523438
945	DCLK1	3679.0205078125
946	DCLK1	7680.984375
947	DCLK1	1928.52941894531
948	DCLK1	10275.6953125
949	DCLK1	631.153869628906
950	DCLK1	6372.5556640625
951	DCLK1	2185.53344726562
952	DCLK1	11544.2041015625
953	DCLK1	3543.48657226562
954	DCLK1	5214.07568359375
955	DCLK1	1751.95422363281
956	DCLK1	10602.3828125
957	DCLK1	4855.5
958	DCLK1	2868.19995117188
959	DCLK1	3797.26831054688
960	DCLK1	2308.60571289062
961	DCLK1	6871.70947265625
962	DCLK1	5395.70751953125
963	DCLK1	2249.78442382812
964	DCLK1	4506.5751953125
965	DCLK1	3823.93334960938
966	DCLK1	9413.0283203125
967	DCLK1	3856
968	DCLK1	8757.9306640625
969	DCLK1	6502.58740234375
970	DCLK1	8508.0576171875
971	DCLK1	4202.02587890625
972	DCLK1	2235.18188476562
973	DCLK1	3043.728515625
974	DCLK1	5554.8984375
975	DCLK1	4855.5
976	DCLK1	1756.42858886719
977	DCLK1	10923.6318359375
978	DCLK1	9709.9541015625
979	DCLK1	4412.0771484375
980	DCLK1	2979.9091796875
981	DCLK1	3166.07958984375
982	DCLK1	2341.57153320312
983	DCLK1	7836.80419921875
984	DCLK1	12744.0224609375
985	DCLK1	7345.5517578125
986	DCLK1	2731.66674804688
987	DCLK1	1
988	DCLK1	4779.65283203125
989	DCLK1	5243.8798828125
990	DCLK1	3035.07397460938
991	DCLK1	3901.95239257812
992	DCLK1	2458.60009765625
993	DCLK1	7373.77490234375
994	DCLK1	8674.8828125
995	DCLK1	4265.31494140625
996	DCLK1	5982.4365234375
997	DCLK1	4957.4873046875
998	DCLK1	656.359985351562
999	DCLK1	9363.2861328125
1000	DCLK1	1446.64709472656
1001	DCLK1	9558.25
1002	DCLK1	10923.64453125
1003	DCLK1	4347.7548828125
1004	DCLK1	5917.4443359375
1005	DCLK1	9363.2861328125
1006	DCLK1	7646.83349609375
1007	DCLK1	2950.1201171875
1008	DCLK1	3554.13256835938
1009	DCLK1	4214.02880859375
1010	DCLK1	3892.19995117188
1011	DCLK1	4841.70458984375
1012	DCLK1	4469.36376953125
1013	DCLK1	1999.048828125
1014	DCLK1	1405.34289550781
1015	DCLK1	5462.3095703125
1016	DCLK1	4248.66650390625
1017	DCLK1	3511.85717773438
1018	DCLK1	4588.52001953125
1019	DCLK1	5301.7060546875
1020	DCLK1	7209.93994140625
1021	DCLK1	3856.05883789062
1022	DCLK1	4469.353515625
1023	DCLK1	3641.873046875
1024	DCLK1	3092.30200195312
1025	DCLK1	1490.45458984375
1026	DCLK1	5769.98583984375
1027	DCLK1	3035.07397460938
1028	DCLK1	3476.39404296875
1029	DCLK1	5462.27783203125
1030	DCLK1	14673.1640625
1031	DCLK1	1366.33337402344
1032	DCLK1	4025.12280273438
1033	DCLK1	4567
1034	DCLK1	911.222229003906
1035	DCLK1	6747.33349609375
1036	DCLK1	6455.2421875
1037	DCLK1	18688.875
1038	DCLK1	4438.3125
1039	DCLK1	4871.89208984375
1040	DCLK1	3671.00805664062
1041	DCLK1	5462.314453125
1042	DCLK1	7562.84619140625
1043	DCLK1	2384.12719726562
1044	DCLK1	4855.5185546875
1045	DCLK1	4682.14306640625
1046	DCLK1	1490.45458984375
1047	DCLK1	8711.443359375
1048	DCLK1	5354.17822265625
1049	DCLK1	11703.775390625
1050	DCLK1	7711.07666015625
1051	DCLK1	1093.26672363281
1052	DCLK1	6412.0869140625
1053	DCLK1	1687.58825683594
1054	DCLK1	4096.95825195312
1055	DCLK1	6242.47607421875
1056	DCLK1	1986.939453125
1057	DCLK1	7919.89990234375
1058	DCLK1	8648.0556640625
1059	DCLK1	1025
1060	DCLK1	5091.1552734375
1061	DCLK1	4013.408203125
1062	DCLK1	7075.89794921875
1063	DCLK1	3019.10522460938
1064	DCLK1	10923.5556640625
1065	DCLK1	3700.61279296875
1066	DCLK1	6167.021484375
1067	DCLK1	3381.8095703125
1068	DCLK1	6275.68798828125
1069	DCLK1	5672.34619140625
1070	DCLK1	6478.3955078125
1071	DCLK1	4097
1072	DCLK1	4412.0771484375
1073	DCLK1	12603.974609375
1074	DCLK1	2341.57153320312
1075	DCLK1	4588.52001953125
1076	DCLK1	4469.36376953125
1077	DCLK1	7022.71435546875
1078	DCLK1	745.727294921875
1079	DCLK1	8937.6669921875
1080	DCLK1	10639.9091796875
1081	DCLK1	4506.58740234375
1082	DCLK1	5462.33349609375
1083	DCLK1	22083.609375
1084	DCLK1	5085.689453125
1085	DCLK1	7670.06396484375
1086	DCLK1	10686.130859375
1087	DCLK1	683.666687011719
1088	DCLK1	6037.15771484375
1089	DCLK1	586.142883300781
1090	DCLK1	9338.0859375
1091	DCLK1	7282.77783203125
1092	DCLK1	7562.8076171875
1093	DCLK1	1405.34289550781
1094	DCLK1	10835.5322265625
1095	DCLK1	8739.033203125
1096	DCLK1	7521.50830078125
1097	DCLK1	17015.0390625
1098	DCLK1	9961.6591796875
1099	DCLK1	1171.28576660156
1100	DCLK1	4362.9677734375
1101	DCLK1	5783.529296875
1102	DCLK1	4682.14306640625
1103	DCLK1	4734.15576171875
1104	DCLK1	7330.68408203125
1105	DCLK1	7389.84326171875
1106	DCLK1	4881.34033203125
1107	DCLK1	13302.7919921875
1108	DCLK1	3755.66674804688
1109	DCLK1	8367.2548828125
1110	DCLK1	2979.9091796875
1111	DCLK1	1490.45458984375
1112	DCLK1	5286.1611328125
1113	DCLK1	6231.53515625
1114	DCLK1	6144.96875
1115	DCLK1	13264.142578125
1116	DCLK1	11785.89453125
1117	DCLK1	3700.61279296875
1118	DCLK1	6806.630859375
1119	DCLK1	1171.28576660156
1120	DCLK1	4730.3916015625
1121	DCLK1	13517.7001953125
1122	DCLK1	5462.30322265625
1123	DCLK1	443.810821533203
1124	DCLK1	5568.349609375
1125	DCLK1	3277.80004882812
1126	DCLK1	5650.6552734375
1127	DCLK1	3450.26318359375
1128	DCLK1	2322.06665039062
1129	DCLK1	1639.38891601562
1130	DCLK1	5021.88720703125
1131	DCLK1	4552.111328125
1132	DCLK1	2979.9091796875
1133	DCLK1	3450.26318359375
1134	DCLK1	1821.44445800781
1135	DCLK1	8038.4150390625
1136	DCLK1	4493.38720703125
1137	DCLK1	964.764709472656
1138	DCLK1	11042.326171875
1139	DCLK1	6394.7236328125
1140	DCLK1	6104.82373046875
1141	DCLK1	3390.79321289062
1142	DCLK1	13864.26953125
1143	DCLK1	7085.94580078125
1144	DCLK1	3641.88891601562
1145	DCLK1	5595.51220703125
1146	DCLK1	1951.47619628906
1147	DCLK1	1725.63159179688
1148	DCLK1	3025.72314453125
1149	DCLK1	4865
1150	DCLK1	781.190490722656
1151	DCLK1	1772.24328613281
1152	DCLK1	6780.5517578125
1153	DCLK1	16200.763671875
1154	DCLK1	1
1155	DCLK1	3873.58178710938
1156	DCLK1	7634.42041015625
1157	DCLK1	4370.06689453125
1158	DCLK1	3401.45288085938
1159	DCLK1	5899.240234375
1160	DCLK1	4097
1161	DCLK1	4916.2001953125
1162	DCLK1	3450.26318359375
1163	DCLK1	2210.07861328125
1164	DCLK1	12744
1165	DCLK1	3511.85717773438
1166	DCLK1	3901.95239257812
1167	DCLK1	2048.97497558594
1168	DCLK1	1639.40002441406
1169	DCLK1	4286.015625
1170	DCLK1	2850.39135742188
1171	DCLK1	9363.2138671875
1172	DCLK1	3856.04418945312
1173	DCLK1	6265.44140625
1174	DCLK1	2287.1396484375
1175	DCLK1	4457.43994140625
1176	DCLK1	4588.47998046875
1177	DCLK1	3710.56591796875
1178	DCLK1	10524
1179	DCLK1	4370.06689453125
1180	DCLK1	5325.77490234375
1181	DCLK1	4177.31396484375
1182	DCLK1	2622.419921875
1183	DCLK1	5462.33349609375
1184	DCLK1	2926.69653320312
1185	DCLK1	1725.63159179688
1186	DCLK1	5606.052734375
1187	DCLK1	1
1188	DCLK1	3186.77783203125
1189	DCLK1	1
1190	DCLK1	3986.29736328125
1191	DCLK1	781.190490722656
1192	DCLK1	3344.67358398438
1193	DCLK1	8648.0830078125
1194	DCLK1	4916.2001953125
1195	DCLK1	1612.541015625
1196	DCLK1	6372.54150390625
1197	DCLK1	13763.5
1198	DCLK1	4412.03857421875
1199	DCLK1	4767.236328125
1200	DCLK1	7229.17626953125
1201	DCLK1	1261.30773925781
1202	DCLK1	8895.1572265625
1203	DCLK1	8843.111328125
1204	DCLK1	11469.75
1205	DCLK1	4645.275390625
1206	DCLK1	6643.10791015625
1207	DCLK1	4337.90185546875
1208	DCLK1	1561.38098144531
1209	DCLK1	9103.1669921875
1210	DCLK1	3424.5224609375
1211	DCLK1	7247.76904296875
1212	DCLK1	3840.984375
1213	DCLK1	3511.85717773438
1214	DCLK1	9917.60546875
1215	DCLK1	17425.142578125
1216	DCLK1	7646.84423828125
1217	DCLK1	1
1218	DCLK1	3641.88891601562
1219	DCLK1	513
1220	DCLK1	4819.82373046875
1221	DCLK1	2651.33813476562
1222	DCLK1	10790.3662109375
1223	DCLK1	11776.9375
1224	DCLK1	3918.89135742188
1225	DCLK1	5144.79052734375
1226	DCLK1	4682.1142578125
1227	DCLK1	3374.17651367188
1228	DCLK1	2549.62231445312
1229	DCLK1	3277.80004882812
1230	DCLK1	3543.48657226562
1231	DCLK1	3901.9365234375
1232	DCLK1	4229.1181640625
1233	DCLK1	6008.43310546875
1234	DCLK1	6097.32568359375
1235	DCLK1	1
1236	DCLK1	1261.30773925781
1237	DCLK1	7282.72216796875
1238	DCLK1	4682.09521484375
1239	DCLK1	3856.05883789062
1240	DCLK1	1
1241	DCLK1	5958.818359375
1242	DCLK1	3611.01684570312
1243	DCLK1	7993.1708984375
1244	DCLK1	8192.9736328125
1245	DCLK1	8848.3203125
1246	DCLK1	1999.0244140625
1247	DCLK1	32768.666015625
1248	DCLK1	1093.26672363281
1249	DCLK1	4974.6787109375
1250	DCLK1	6554.5
1251	DCLK1	5927.1064453125
1252	DCLK1	9638.6474609375
1253	DCLK1	17598.482421875
1254	DCLK1	6265.470703125
1255	DCLK1	3562.73901367188
1256	DCLK1	8192.96435546875
1257	DCLK1	5852.39306640625
1258	DCLK1	3841
1259	DCLK1	4682.12841796875
1260	DCLK1	2587.947265625
1261	DCLK1	4622.12841796875
1262	DCLK1	2892.29418945312
1263	DCLK1	1093.26672363281
1264	DCLK1	4097
1265	DCLK1	14839.2265625
1266	DCLK1	7205.9697265625
1267	DCLK1	5214.0908203125
1268	DCLK1	1025
1269	DCLK1	3682.7978515625
1270	DCLK1	2675.93872070312
1271	DCLK1	820.200012207031
1272	DCLK1	5021.9033203125
1273	DCLK1	5595.53662109375
1274	DCLK1	5093.31103515625
1275	DCLK1	13967.58984375
1276	DCLK1	5958.7880859375
1277	DCLK1	7448.22705078125
1278	DCLK1	6037.19287109375
1279	DCLK1	2164.92456054688
1280	DCLK1	4682.14306640625
1281	DCLK1	15019.638671875
1282	DCLK1	6827.625
1283	DCLK1	8336.7021484375
1284	DCLK1	1
1285	DCLK1	5699.7392578125
1286	DCLK1	10923.640625
1287	DCLK1	4328.830078125
1288	DCLK1	8315.2236328125
1289	DCLK1	1093.26672363281
1290	DCLK1	6421.7431640625
1291	DCLK1	9899.5830078125
1292	DCLK1	4097
1293	DCLK1	12366.169921875
1294	DCLK1	6554.56005859375
1295	DCLK1	5699.78271484375
1296	DCLK1	3961.93408203125
1297	DCLK1	5267.25
1298	DCLK1	2341.57153320312
1299	DCLK1	5559.8037109375
1300	DCLK1	2458.60009765625
1301	DCLK1	3414.33325195312
1302	DCLK1	3277.80004882812
1303	DCLK1	13350.8515625
1304	DCLK1	5121
1305	DCLK1	4588.52001953125
1306	DCLK1	3888.7119140625
1307	DCLK1	2294.76000976562
1308	DCLK1	2634.14282226562
1309	DCLK1	10042.7744140625
1310	DCLK1	8704.9375
1311	DCLK1	3450.23681640625
1312	DCLK1	5042.23095703125
1313	DCLK1	1
1314	DCLK1	6069.111328125
1315	DCLK1	9406.611328125
1316	DCLK1	6603.462890625
1317	DCLK1	2731.66674804688
1318	DCLK1	6086.45703125
1319	DCLK1	7982.9228515625
1320	DCLK1	4855.4814453125
1321	DCLK1	4600
1322	DCLK1	5325.77490234375
1323	DCLK1	3933.15991210938
1324	DCLK1	1639.40002441406
1325	DCLK1	800.219482421875
1326	DCLK1	1561.38098144531
1327	DCLK1	513
1328	DCLK1	1214.62963867188
1329	DCLK1	6144.97314453125
1330	DCLK1	7407.4111328125
1331	DCLK1	5582.3408203125
1332	DCLK1	3823.93334960938
1333	DCLK1	5042.23095703125
1334	DCLK1	7022.6962890625
1335	DCLK1	5286.12890625
1336	DCLK1	2575.62866210938
1337	DCLK1	4600
1338	DCLK1	2428.24072265625
1339	DCLK1	2941.71801757812
1340	DCLK1	4747.7568359375
1341	DCLK1	9558.27734375
1342	DCLK1	5042.23095703125
1343	DCLK1	1986.939453125
1344	DCLK1	9295.75
1345	DCLK1	7168.9375
1346	DCLK1	3781.91015625
1347	DCLK1	3972.87890625
1348	DCLK1	4389.5537109375
1349	DCLK1	2138.04345703125
1350	DCLK1	4429.0810546875
1351	DCLK1	4356.22802734375
1352	DCLK1	6086.4287109375
1353	DCLK1	1
1354	DCLK1	1928.52941894531
1355	DCLK1	5852.39306640625
1356	DCLK1	8403.017578125
1357	DCLK1	1821.44445800781
1358	DCLK1	5150.25732421875
1359	DCLK1	9103.22265625
1360	DCLK1	6215.62060546875
1361	DCLK1	4813.06298828125
1362	DCLK1	5672.384765625
1363	DCLK1	2483.42431640625
1364	DCLK1	2390.33325195312
1365	DCLK1	5286.14501953125
1366	DCLK1	4881.3193359375
1367	DCLK1	6647.330078125
1368	DCLK1	3277.80004882812
1369	DCLK1	9486.4208984375
1370	DCLK1	3073
1371	DCLK1	2731.66674804688
1372	DCLK1	16384.8828125
1373	DCLK1	911.222229003906
1374	DCLK1	6302.51904296875
1375	DCLK1	4370.06689453125
1376	DCLK1	4370.06689453125
1377	DCLK1	3679.03051757812
1378	DCLK1	3856.05883789062
1379	DCLK1	1695.89660644531
1380	DCLK1	3121.76196289062
1381	DCLK1	3138.36181640625
1382	DCLK1	3073
1383	DCLK1	5650.6552734375
1384	DCLK1	4965.83349609375
1385	DCLK1	6200.3515625
1386	DCLK1	3172.0966796875
1387	DCLK1	11469.7001953125
1388	DCLK1	7022.6787109375
1389	DCLK1	5958.77294921875
1390	DCLK1	12744
1391	DCLK1	3781.88452148438
1392	DCLK1	9879.5439453125
1393	DCLK1	7562.8203125
1394	DCLK1	9317.3525390625
1395	DCLK1	5363.0361328125
1396	DCLK1	4954.30224609375
1397	DCLK1	8549.15234375
1398	DCLK1	3100.67578125
1399	DCLK1	2825.81030273438
1400	DCLK1	1821.44445800781
1401	DCLK1	3724.61352539062
1402	DCLK1	2260.86206054688
1403	DCLK1	3856.05883789062
1404	DCLK1	5243.8798828125
1405	DCLK1	2418.3115234375
1406	DCLK1	9103.111328125
1407	DCLK1	7680.96875
1408	DCLK1	937.228576660156
1409	DCLK1	3414.33325195312
1410	DCLK1	2731.66674804688
1411	DCLK1	7448.181640625
1412	DCLK1	12171.857421875
1413	DCLK1	3121.76196289062
1414	DCLK1	5958.79541015625
1415	DCLK1	3687.39990234375
1416	DCLK1	5462.31396484375
1417	DCLK1	2731.64819335938
1418	DCLK1	6554.60009765625
1419	DCLK1	7937
1420	DCLK1	3277.80004882812
1421	DCLK1	6632.5712890625
1422	DCLK1	5462.33349609375
1423	DCLK1	2549.62231445312
1424	DCLK1	3186.76391601562
1425	DCLK1	7357.06103515625
1426	DCLK1	1639.40002441406
1427	DCLK1	8010.93310546875
1428	DCLK1	2049
1429	DCLK1	911.222229003906
1430	DCLK1	7168.96875
1431	DCLK1	1
1432	DCLK1	4806.9599609375
1433	DCLK1	7373.7998046875
1434	DCLK1	4241.541015625
1435	DCLK1	3511.85717773438
1436	DCLK1	9682.36328125
1437	DCLK1	1294.4736328125
1438	DCLK1	5680.7734375
1439	DCLK1	2607.52270507812
1440	DCLK1	781.190490722656
1441	DCLK1	5699.7392578125
1442	DCLK1	6871.68798828125
1443	DCLK1	4370.06689453125
1444	DCLK1	1639.40002441406
1445	DCLK1	3986.29736328125
1446	DCLK1	3534.78442382812
1447	DCLK1	2622.43994140625
1448	DCLK1	6656.96875
1449	DCLK1	3277.80004882812
1450	DCLK1	456.111114501953
1451	DCLK1	8674.8828125
1452	DCLK1	4933.8173828125
1453	DCLK1	4221.10595703125
1454	DCLK1	6806.64599609375
1455	DCLK1	3151.76928710938
1456	DCLK1	3511.85717773438
1457	DCLK1	3724.63647460938
1458	DCLK1	8449
1459	DCLK1	16384.9111328125
1460	DCLK1	1457.35559082031
1461	DCLK1	4202.02587890625
1462	DCLK1	2892.29418945312
1463	DCLK1	1
1464	DCLK1	6242.47607421875
1465	DCLK1	5256.2451171875
1466	DCLK1	1944.86437988281
1467	DCLK1	4370.06689453125
1468	DCLK1	6703.54541015625
1469	DCLK1	4453.1630859375
1470	DCLK1	9103.2041015625
1471	DCLK1	3641.88891601562
1472	DCLK1	1748.62670898438
1473	DCLK1	9558.3330078125
1474	DCLK1	1756.42858886719
1475	DCLK1	3901.95239257812
1476	DCLK1	4647.19384765625
1477	DCLK1	4954.30224609375
1478	DCLK1	6190.48876953125
1479	DCLK1	3476.39404296875
1480	DCLK1	7007.2958984375
1481	DCLK1	7428.38671875
1482	DCLK1	15360.875
1483	DCLK1	4881.2978515625
1484	DCLK1	3035.07397460938
1485	DCLK1	3121.76196289062
1486	DCLK1	4097
1487	DCLK1	2398.65844726562
1488	DCLK1	1928.52941894531
1489	DCLK1	6509.68505859375
1490	DCLK1	2850.39135742188
1491	DCLK1	7802.90478515625
1492	DCLK1	3615.11767578125
1493	DCLK1	5418.26611328125
1494	DCLK1	5800.62841796875
1495	DCLK1	3724.63647460938
1496	DCLK1	11754.6953125
1497	DCLK1	1695.89660644531
1498	DCLK1	1821.44445800781
1499	DCLK1	5795.31689453125
1500	DCLK1	11865.20703125
1501	DCLK1	2731.66674804688
1502	DCLK1	4097
1503	DCLK1	1261.30773925781
1504	DCLK1	2341.57153320312
1505	DCLK1	4429.10791015625
1506	DCLK1	7922.912109375
1507	DCLK1	8843.1591796875
1508	DCLK1	586.142883300781
1509	DCLK1	4819.82373046875
1510	DCLK1	3641.88891601562
1511	DCLK1	1748.62670898438
1512	DCLK1	15448.705078125
1513	DCLK1	1821.44445800781
1514	DCLK1	4819.82373046875
1515	DCLK1	2049
1516	DCLK1	3641.88891601562
1517	DCLK1	4774.28369140625
1518	DCLK1	2121.2705078125
1519	DCLK1	8739.06640625
1520	DCLK1	3035.06176757812
1521	DCLK1	18289.9765625
1522	DCLK1	13576.2861328125
1523	DCLK1	8475.4658203125
1524	DCLK1	5710.560546875
1525	DCLK1	5530.58740234375
1526	DCLK1	3901.95239257812
1527	DCLK1	3550.86669921875
1528	DCLK1	1
1529	DCLK1	5632.96875
1530	DCLK1	4097
1531	DCLK1	1986.939453125
1532	DCLK1	2092.57446289062
1533	DCLK1	6801.88671875
1534	DCLK1	7209.919921875
1535	DCLK1	9413.04296875
1536	DCLK1	2249.78442382812
1537	DCLK1	3138.36181640625
1538	DCLK1	14080.875
1539	DCLK1	2049
1540	DCLK1	2494.21728515625
1541	DCLK1	8557.06640625
1542	DCLK1	1
1543	DCLK1	3374.17651367188
1544	DCLK1	4520.70703125
1545	DCLK1	1
1546	DCLK1	4588.52001953125
1547	DCLK1	5874.4716796875
1548	DCLK1	3277.80004882812
1549	DCLK1	964.764709472656
1550	DCLK1	1
1551	DCLK1	10582.2919921875
1552	DCLK1	3933.15991210938
1553	DCLK1	19661.69921875
1554	DCLK1	4013.3876953125
1555	DCLK1	5377
1556	DCLK1	2941.71801757812
1557	DCLK1	1518.03698730469
1558	DCLK1	4942.1904296875
1559	DCLK1	1
1560	DCLK1	5958.7998046875
1561	DCLK1	3138.36181640625
1562	DCLK1	1
1563	DCLK1	3641.873046875
1564	DCLK1	1261.30773925781
1565	DCLK1	8192.9736328125
1566	DCLK1	2979.9091796875
1567	DCLK1	3486.93627929688
1568	DCLK1	2731.66674804688
1569	DCLK1	3277.80004882812
1570	DCLK1	2441.17016601562
1571	DCLK1	7802.85693359375
1572	DCLK1	22119.150390625
1573	DCLK1	2657.86474609375
1574	DCLK1	3344.67358398438
1575	DCLK1	4248.6943359375
1576	DCLK1	4292.0478515625
1577	DCLK1	5995.09765625
1578	DCLK1	4096.9443359375
1579	DCLK1	1537
1580	DCLK1	10240.875
1581	DCLK1	5314.7294921875
1582	DCLK1	1639.40002441406
1583	DCLK1	3073
1584	DCLK1	3277.80004882812
1585	DCLK1	1821.44445800781
1586	DCLK1	2861.69848632812
1587	DCLK1	4622.12841796875
1588	DCLK1	6468.36865234375
1589	DCLK1	6468.34228515625
1590	DCLK1	12288.9541015625
1591	DCLK1	7022.6904296875
1592	DCLK1	4916.2001953125
1593	DCLK1	5852.4287109375
1594	DCLK1	7607.8212890625
1595	DCLK1	1639.40002441406
1596	DCLK1	7889.5556640625
1597	DCLK1	6226.919921875
1598	DCLK1	5735.36669921875
1599	DCLK1	8508.0380859375
1600	DCLK1	8427.0576171875
1601	DCLK1	2138.04345703125
1602	DCLK1	3986.28369140625
1603	DCLK1	4855.4814453125
1604	DCLK1	3100.67578125
1605	DCLK1	4682.14306640625
1606	DCLK1	1725.63159179688
1607	DCLK1	4202
1608	DCLK1	7761.82470703125
1609	DCLK1	1
1610	DCLK1	3035.07397460938
1611	DCLK1	5735.35009765625
1612	DCLK1	5462.29150390625
1613	DCLK1	4779.66650390625
1614	DCLK1	3055.64404296875
1615	DCLK1	3186.77783203125
1616	DCLK1	3808.54223632812
1617	DCLK1	2504.11108398438
1618	DCLK1	2341.55834960938
1619	DCLK1	3964.85473632812
1620	DCLK1	1725.63159179688
1621	DCLK1	4996.10986328125
1622	DCLK1	5638.48388671875
1623	DCLK1	3816.4384765625
1624	DCLK1	1821.44445800781
1625	DCLK1	5798.384765625
1626	DCLK1	5852.4287109375
1627	DCLK1	3035.037109375
1628	DCLK1	9164.8984375
1629	DCLK1	2789.76586914062
1630	DCLK1	7448.2421875
1631	DCLK1	2341.57153320312
1632	DCLK1	4806.9599609375
1633	DCLK1	4916.16650390625
1634	DCLK1	7168.96875
1635	DCLK1	9831.37109375
1636	DCLK1	4483.40576171875
1637	DCLK1	5672.384765625
1638	DCLK1	7412.78564453125
1639	DCLK1	7621.46533203125
1640	DCLK1	3823.93334960938
1641	DCLK1	3755.66674804688
1642	DCLK1	24986.275390625
1643	DCLK1	894.672729492188
1644	DCLK1	5772.625
1645	DCLK1	2403.98657226562
1646	DCLK1	14336.875
1647	DCLK1	631.153869628906
1648	DCLK1	2789.74462890625
1649	DCLK1	2235.18188476562
1650	DCLK1	4588.52001953125
1651	DCLK1	565.965515136719
1652	DCLK1	2115.064453125
1653	DCLK1	4097
1654	DCLK1	4552.10009765625
1655	DCLK1	8193
1656	DCLK1	2341.57153320312
1657	DCLK1	4819.82373046875
1658	DCLK1	4040.89038085938
1659	DCLK1	8764.5
1660	DCLK1	5462.33349609375
1661	DCLK1	4627.05859375
1662	DCLK1	6859.41845703125
1663	DCLK1	3450.26318359375
1664	DCLK1	5021.87109375
1665	DCLK1	1294.4736328125
1666	DCLK1	3945.25927734375
1667	DCLK1	7448.181640625
1668	DCLK1	6871.67724609375
1669	DCLK1	3597.46337890625
1670	DCLK1	3073
1671	DCLK1	8973.1904296875
1672	DCLK1	4097
1673	DCLK1	1891.46154785156
1674	DCLK1	5937.1884765625
1675	DCLK1	6372.537109375
1676	DCLK1	3121.76196289062
1677	DCLK1	8823.154296875
1678	DCLK1	8475.4140625
1679	DCLK1	2235.18188476562
1680	DCLK1	4057.98095703125
1681	DCLK1	2979.9091796875
1682	DCLK1	3823.89990234375
1683	DCLK1	1171.28576660156
1684	DCLK1	4862.17578125
1685	DCLK1	6215.62060546875
1686	DCLK1	4275.0869140625
1687	DCLK1	5121
1688	DCLK1	3605.47998046875
1689	DCLK1	4214.01416015625
1690	DCLK1	1821.44445800781
1691	DCLK1	2731.66674804688
1692	DCLK1	9831.400390625
1693	DCLK1	2686.86889648438
1694	DCLK1	1821.44445800781
1695	DCLK1	2868.19995117188
1696	DCLK1	5380.80615234375
1697	DCLK1	8598.5048828125
1698	DCLK1	5917.41650390625
1699	DCLK1	3277.80004882812
1700	DCLK1	3092.32080078125
1701	DCLK1	3344.67358398438
1702	DCLK1	3964.87084960938
1703	DCLK1	6114.40283203125
1704	DCLK1	820.200012207031
1705	DCLK1	17645.154296875
1706	DCLK1	5821.61865234375
1707	DCLK1	3486.93627929688
1708	DCLK1	3679.04077148438
1709	DCLK1	1025
1710	DCLK1	11703.7861328125
1711	DCLK1	3641.88891601562
1712	DCLK1	5550.41943359375
1713	DCLK1	5042.23095703125
1714	DCLK1	2483.42431640625
1715	DCLK1	7085.97314453125
1716	DCLK1	2926.6904296875
1717	DCLK1	1382.78308105469
1718	DCLK1	3121.76196289062
1719	DCLK1	10923.619140625
1720	DCLK1	7075.88623046875
1721	DCLK1	9486.4208984375
1722	DCLK1	1891.46154785156
1723	DCLK1	3162.82446289062
1724	DCLK1	9638.6171875
1725	DCLK1	7646.84423828125
1726	DCLK1	7928.67724609375
1727	DCLK1	1
1728	DCLK1	1639.40002441406
1729	DCLK1	2686.88525390625
1730	DCLK1	1986.939453125
1731	DCLK1	2694.26025390625
1732	DCLK1	3823.89990234375
1733	DCLK1	4256.58447265625
1734	DCLK1	4916.2001953125
1735	DCLK1	6037.21044921875
1736	DCLK1	4506.60009765625
1737	DCLK1	10348.7373046875
1738	DCLK1	3543.45947265625
1739	DCLK1	1561.38098144531
1740	DCLK1	1986.939453125
1741	DCLK1	4097
1742	DCLK1	7982.9228515625
1743	DCLK1	5618.37158203125
1744	DCLK1	4454.90283203125
1745	DCLK1	5757.513671875
1746	DCLK1	1821.44445800781
1747	DCLK1	964.764709472656
1748	DCLK1	2979.9091796875
1749	DCLK1	3121.76196289062
1750	DCLK1	1425.69567871094
1751	DCLK1	5085.6552734375
1752	DCLK1	2225.98754882812
1753	DCLK1	1967.07995605469
1754	DCLK1	2458.57495117188
1755	DCLK1	13927.2998046875
1756	DCLK1	5462.30322265625
1757	DCLK1	3049.18603515625
1758	DCLK1	1586.54833984375
1759	DCLK1	4819.82373046875
1760	DCLK1	4489.73974609375
1761	DCLK1	2013.07019042969
1762	DCLK1	1537
1763	DCLK1	5163.0546875
1764	DCLK1	5874.50927734375
1765	DCLK1	2868.19995117188
1766	DCLK1	4512.52197265625
1767	DCLK1	4916.2001953125
1768	DCLK1	5641.3935546875
1769	DCLK1	7877.90380859375
1770	DCLK1	8757.9306640625
1771	DCLK1	2474.03784179688
1772	DCLK1	3682.775390625
1773	DCLK1	5314.71630859375
1774	DCLK1	1821.44445800781
1775	DCLK1	2428.25927734375
1776	DCLK1	6899.4912109375
1777	DCLK1	10241
1778	DCLK1	3035.07397460938
1779	DCLK1	8715.830078125
1780	DCLK1	6302.50537109375
1781	DCLK1	1046.78723144531
1782	DCLK1	2731.66674804688
1783	DCLK1	6343.1611328125
1784	DCLK1	5899.240234375
1785	DCLK1	5120.9375
1786	DCLK1	3579.103515625
1787	DCLK1	3534.80395507812
1788	DCLK1	7154.54931640625
1789	DCLK1	9507.7158203125
1790	DCLK1	2850.39135742188
1791	DCLK1	10602.3525390625
1792	DCLK1	3329
1793	DCLK1	10721.345703125
1794	DCLK1	6008.43310546875
1795	DCLK1	1
1796	DCLK1	1855.79248046875
1797	DCLK1	11287.7109375
1798	DCLK1	4682.12841796875
1799	DCLK1	4328.84912109375
1800	DCLK1	1025
1801	DCLK1	1561.38098144531
1802	DCLK1	6932.6923828125
1803	DCLK1	3414.33325195312
1804	DCLK1	5314.7294921875
1805	DCLK1	5672.365234375
1806	DCLK1	529.51611328125
1807	DCLK1	6086.48583984375
1808	DCLK1	4734.13330078125
1809	DCLK1	6951.7880859375
1810	DCLK1	3700.61279296875
1811	DCLK1	3172.0966796875
1812	DCLK1	7022.64306640625
1813	DCLK1	9576.0263671875
1814	DCLK1	5462.33349609375
1815	DCLK1	607.814819335938
1816	DCLK1	1025
1817	DCLK1	5836.3837890625
1818	DCLK1	6624.2763671875
1819	DCLK1	2138.04345703125
1820	DCLK1	1821.44445800781
1821	DCLK1	2543.3447265625
1822	DCLK1	10852.662109375
1823	DCLK1	5243.8798828125
1824	DCLK1	3781.8974609375
1825	DCLK1	3571.85888671875
1826	DCLK1	5958.818359375
1827	DCLK1	6554.533203125
1828	DCLK1	1
1829	DCLK1	2561
1830	DCLK1	6008.4501953125
1831	DCLK1	1928.52941894531
1832	DCLK1	5107.6884765625
1833	DCLK1	8957.51953125
1834	DCLK1	8965.7919921875
1835	DCLK1	5685.2041015625
1836	DCLK1	2260.86206054688
1837	DCLK1	3641.88891601562
1838	DCLK1	1130.93103027344
1839	DCLK1	2643.58056640625
1840	DCLK1	9261.478515625
1841	DCLK1	4412.0771484375
1842	DCLK1	5042.205078125
1843	DCLK1	6722.64111328125
1844	DCLK1	7080.45703125
1845	DCLK1	4144.06884765625
1846	DCLK1	2341.55102539062
1847	DCLK1	2955.49169921875
1848	DCLK1	4097
1849	DCLK1	3745.91430664062
1850	DCLK1	2892.29418945312
1851	DCLK1	3724.63647460938
1852	DCLK1	6827.625
1853	DCLK1	529.51611328125
1854	DCLK1	3133.2353515625
1855	DCLK1	7944.7119140625
1856	DCLK1	5528.13232421875
1857	DCLK1	1862.81823730469
1858	DCLK1	7521.49169921875
1859	DCLK1	3277.77490234375
1860	DCLK1	1550.837890625
1861	DCLK1	781.190490722656
1862	DCLK1	6937.25537109375
1863	DCLK1	4337.91162109375
1864	DCLK1	2731.66674804688
1865	DCLK1	3061.74731445312
1866	DCLK1	7229.2353515625
1867	DCLK1	4469.36376953125
1868	DCLK1	2622.43994140625
1869	DCLK1	10083.4228515625
1870	DCLK1	2622.43994140625
1871	DCLK1	4947.09423828125
1872	DCLK1	6190.466796875
1873	DCLK1	4370.04443359375
1874	DCLK1	2643.58056640625
1875	DCLK1	3511.85717773438
1876	DCLK1	6331.13623046875
1877	DCLK1	6737.5380859375
1878	DCLK1	2260.86206054688
1879	DCLK1	3511.85717773438
1880	DCLK1	6703.51513671875
1881	DCLK1	5632.96875
1882	DCLK1	3450.26318359375
1883	DCLK1	2731.66674804688
1884	DCLK1	1537
1885	DCLK1	3918.9130859375
1886	DCLK1	9169.9814453125
1887	DCLK1	6421.7294921875
1888	DCLK1	7142.6923828125
1889	DCLK1	4438.33349609375
1890	DCLK1	1821.44445800781
1891	DCLK1	3700.61279296875
1892	DCLK1	6394.73193359375
1893	DCLK1	4370.06689453125
1894	DCLK1	3534.80395507812
1895	DCLK1	4608.96875
1896	DCLK1	2868.19995117188
1897	DCLK1	2049
1898	DCLK1	8192.95458984375
1899	DCLK1	3277.80004882812
1900	DCLK1	5413.54443359375
1901	DCLK1	9103.22265625
1902	DCLK1	1944.86437988281
1903	DCLK1	11142.080078125
1904	DCLK1	5716.32568359375
1905	DCLK1	2560.96875
1906	DCLK1	2092.55322265625
1907	DCLK1	1873.45715332031
1908	DCLK1	3687.375
1909	DCLK1	3856.05883789062
1910	DCLK1	6768.30419921875
1911	DCLK1	7528.7568359375
1912	DCLK1	8193
1913	DCLK1	1261.30773925781
1914	DCLK1	5462.2900390625
1915	DCLK1	3641.88891601562
1916	DCLK1	2341.57153320312
1917	DCLK1	12561.966796875
1918	DCLK1	964.764709472656
1919	DCLK1	5462.33349609375
1920	DCLK1	8433.912109375
1921	DCLK1	9453.2880859375
1922	DCLK1	5174.89453125
1923	DCLK1	2731.66674804688
1924	DCLK1	12467.0439453125
1925	DCLK1	3049.18603515625
1926	DCLK1	4334.81298828125
1927	DCLK1	10923.5830078125
1928	DCLK1	1
1929	DCLK1	6265.4560546875
1930	DCLK1	8915.80859375
1931	DCLK1	1639.40002441406
1932	DCLK1	4202
1933	DCLK1	1928.52941894531
1934	DCLK1	9605.3447265625
1935	DCLK1	1891.46154785156
1936	DCLK1	2428.25927734375
1937	DCLK1	5042.1923828125
1938	DCLK1	12744.111328125
1939	DCLK1	9558.3056640625
1940	DCLK1	5559.8037109375
1941	DCLK1	3277.80004882812
1942	DCLK1	3367.57543945312
1943	DCLK1	3277.80004882812
1944	DCLK1	10533.5
1945	DCLK1	7400.1611328125
1946	DCLK1	3562.724609375
1947	DCLK1	17874.36328125
1948	DCLK1	13459.2861328125
1949	DCLK1	4862.18701171875
1950	DCLK1	2622.43994140625
1951	DCLK1	1025
1952	DCLK1	1639.40002441406
1953	DCLK1	6932.6728515625
1954	DCLK1	6086.478515625
1955	DCLK1	2690.91040039062
1956	DCLK1	1366.33337402344
1957	DCLK1	6358.9404296875
1958	DCLK1	5606.0263671875
1959	DCLK1	12923.521484375
1960	DCLK1	4552.111328125
1961	DCLK1	5350.85693359375
1962	DCLK1	432.157897949219
1963	DCLK1	5699.78271484375
1964	DCLK1	6827.66650390625
1965	DCLK1	3361.82055664062
1966	DCLK1	1
1967	DCLK1	7448.2421875
1968	DCLK1	3352.27270507812
1969	DCLK1	5016.48974609375
1970	DCLK1	1639.40002441406
1971	DCLK1	2731.625
1972	DCLK1	1490.45458984375
1973	DCLK1	8192.947265625
1974	DCLK1	4097
1975	DCLK1	3584.984375
1976	DCLK1	12780.4404296875
1977	DCLK1	14200.400390625
1978	DCLK1	7528.7568359375
1979	DCLK1	1561.38098144531
1980	DCLK1	9070.6611328125
1981	DCLK1	1906.11633300781
1982	DCLK1	12288.875
1983	DCLK1	3390.79321289062
1984	DCLK1	7724.8427734375
1985	DCLK1	2913.71118164062
1986	DCLK1	3737.70166015625
1987	DCLK1	3972.87890625
1988	DCLK1	3543.48657226562
1989	DCLK1	6037.21044921875
1990	DCLK1	5150.228515625
1991	DCLK1	5618.37158203125
1992	DCLK1	4682.14306640625
1993	DCLK1	3562.71728515625
1994	DCLK1	3186.75
1995	DCLK1	4520.689453125
1996	DCLK1	7711.08837890625
1997	DCLK1	4385.42236328125
1998	DCLK1	3781.89233398438
1999	DCLK1	7200.0302734375
[truncated: 21,993 more rows]
