# Supplementary material for: DCLK1 isoform (DCLK1-S) as a critical player in promoting inflammation, tissue remodeling, and EMT in mouse models of colitis
Source: PLoS Pathog. 2025 Aug 21;21(8):e1013360. doi: 10.1371/journal.ppat.1013360 (PMC12370143; doi:10.1371/journal.ppat.1013360)
Supplement: S1 File — (ZIP) [file ppat.1013360.s007.zip › 786472_Cell_VimentinNd143Di_Cell_ECadGd158Di_.csv]

	variable	Counts
1	Vimentin	7692.38330078125
2	Vimentin	14991.5380859375
3	Vimentin	18600.56640625
4	Vimentin	2166.84008789062
5	Vimentin	606.142883300781
6	Vimentin	483.799987792969
7	Vimentin	23.2258071899414
8	Vimentin	11331.2998046875
9	Vimentin	12840.7099609375
10	Vimentin	52.037036895752
11	Vimentin	5864.35693359375
12	Vimentin	5642.53564453125
13	Vimentin	7354.35986328125
14	Vimentin	145.302322387695
15	Vimentin	3745.42846679688
16	Vimentin	12619.7802734375
17	Vimentin	6297.615234375
18	Vimentin	10670.1337890625
19	Vimentin	46.9333343505859
20	Vimentin	16023.818359375
21	Vimentin	54.0256423950195
22	Vimentin	1897.58337402344
23	Vimentin	10389.7001953125
24	Vimentin	1
25	Vimentin	966.599975585938
26	Vimentin	87.1875
27	Vimentin	8968.5947265625
28	Vimentin	11177.552734375
29	Vimentin	7902.54541015625
30	Vimentin	10003.375
31	Vimentin	16994.7109375
32	Vimentin	22568.486328125
33	Vimentin	10681.9677734375
34	Vimentin	10555.2666015625
35	Vimentin	43159.25
36	Vimentin	23621.861328125
37	Vimentin	15018.0380859375
38	Vimentin	23590.982421875
39	Vimentin	12661.2939453125
40	Vimentin	10955.3603515625
41	Vimentin	8874.4541015625
42	Vimentin	38090.14453125
43	Vimentin	21190.66015625
44	Vimentin	27801.44921875
45	Vimentin	7273.7900390625
46	Vimentin	28617.17578125
47	Vimentin	9611.3408203125
48	Vimentin	13125.359375
49	Vimentin	20712.484375
50	Vimentin	4740.45166015625
51	Vimentin	7726.83349609375
52	Vimentin	7419.24609375
53	Vimentin	28387.94921875
54	Vimentin	9402.2001953125
55	Vimentin	11165.888671875
56	Vimentin	10316.9091796875
57	Vimentin	6940.01611328125
58	Vimentin	12496.62890625
59	Vimentin	17741.70703125
60	Vimentin	19255.962890625
61	Vimentin	10641.8505859375
62	Vimentin	9846.5458984375
63	Vimentin	10091.2353515625
64	Vimentin	4613.9375
65	Vimentin	15790.4443359375
66	Vimentin	19474.65625
67	Vimentin	7143.806640625
68	Vimentin	27792.974609375
69	Vimentin	27077.125
70	Vimentin	10679.373046875
71	Vimentin	10618.8037109375
72	Vimentin	8645.125
73	Vimentin	18761.478515625
74	Vimentin	14893.1767578125
75	Vimentin	15368
76	Vimentin	3893.25
77	Vimentin	13662.125
78	Vimentin	15124.154296875
79	Vimentin	25001.857421875
80	Vimentin	22038.458984375
81	Vimentin	17845.47265625
82	Vimentin	9211.314453125
83	Vimentin	22440.427734375
84	Vimentin	14268.609375
85	Vimentin	10448.9580078125
86	Vimentin	10645.263671875
87	Vimentin	17266.130859375
88	Vimentin	25723.251953125
89	Vimentin	32168.369140625
90	Vimentin	16895.619140625
91	Vimentin	26749
92	Vimentin	12334.9599609375
93	Vimentin	15315.154296875
94	Vimentin	8491.7939453125
95	Vimentin	31405.119140625
96	Vimentin	13838.09765625
97	Vimentin	17914.38671875
98	Vimentin	11798.76953125
99	Vimentin	15603.654296875
100	Vimentin	11846.9482421875
101	Vimentin	7730.91162109375
102	Vimentin	21571.234375
103	Vimentin	50465.65234375
104	Vimentin	18922.142578125
105	Vimentin	8338.345703125
106	Vimentin	7945.1650390625
107	Vimentin	9766.15625
108	Vimentin	5519.3955078125
109	Vimentin	18028.666015625
110	Vimentin	17338.93359375
111	Vimentin	21598.912109375
112	Vimentin	10827
113	Vimentin	29056.083984375
114	Vimentin	9682.2587890625
115	Vimentin	11624.5
116	Vimentin	10029.845703125
117	Vimentin	8727.1748046875
118	Vimentin	14370.423828125
119	Vimentin	7059.93310546875
120	Vimentin	16177.5498046875
121	Vimentin	33910.02734375
122	Vimentin	8840.814453125
123	Vimentin	20746.013671875
124	Vimentin	15575.822265625
125	Vimentin	18000.5546875
126	Vimentin	29214.216796875
127	Vimentin	16698.4609375
128	Vimentin	23420.8828125
129	Vimentin	10724.63671875
130	Vimentin	13625.1669921875
131	Vimentin	11014.4140625
132	Vimentin	7644.7294921875
133	Vimentin	4450.0498046875
134	Vimentin	29189.859375
135	Vimentin	14783.142578125
136	Vimentin	11455.60546875
137	Vimentin	7973.634765625
138	Vimentin	12145.1396484375
139	Vimentin	14219.138671875
140	Vimentin	16159.802734375
141	Vimentin	13141.439453125
142	Vimentin	17631.5
143	Vimentin	12573.037109375
144	Vimentin	16546.515625
145	Vimentin	12595.171875
146	Vimentin	14717.3330078125
147	Vimentin	21120.615234375
148	Vimentin	11727.978515625
149	Vimentin	14926.36328125
150	Vimentin	19638.837890625
151	Vimentin	18117.30859375
152	Vimentin	5188.22021484375
153	Vimentin	45853.48828125
154	Vimentin	23876.09765625
155	Vimentin	18433.734375
156	Vimentin	14249.109375
157	Vimentin	6317.0625
158	Vimentin	12906.4169921875
159	Vimentin	9437.7197265625
160	Vimentin	15289.5810546875
161	Vimentin	18579.455078125
162	Vimentin	17716
163	Vimentin	23333.064453125
164	Vimentin	27364.578125
165	Vimentin	11916.181640625
166	Vimentin	11961.5234375
167	Vimentin	4918.48388671875
168	Vimentin	9150.2626953125
169	Vimentin	12049.900390625
170	Vimentin	21052.931640625
171	Vimentin	9232.1240234375
172	Vimentin	5583.3955078125
173	Vimentin	43532.875
174	Vimentin	11936.2080078125
175	Vimentin	18414.97265625
176	Vimentin	12525.6357421875
177	Vimentin	29319.220703125
178	Vimentin	16318.8212890625
179	Vimentin	7377.29345703125
180	Vimentin	17679.9765625
181	Vimentin	20822.8359375
182	Vimentin	10814.4326171875
183	Vimentin	17936.63671875
184	Vimentin	12849.0751953125
185	Vimentin	16102.2724609375
186	Vimentin	15790.533203125
187	Vimentin	13797.5322265625
188	Vimentin	39659.6171875
189	Vimentin	18054.26171875
190	Vimentin	18186.712890625
191	Vimentin	13411.1865234375
192	Vimentin	12286.4443359375
193	Vimentin	16333.548828125
194	Vimentin	8374.1806640625
195	Vimentin	7498.9130859375
196	Vimentin	12775.0537109375
197	Vimentin	5657.228515625
198	Vimentin	13033.8212890625
199	Vimentin	13769.24609375
200	Vimentin	17779.818359375
201	Vimentin	6811.06396484375
202	Vimentin	10277.435546875
203	Vimentin	29319.166015625
204	Vimentin	31877.953125
205	Vimentin	26256.7578125
206	Vimentin	6709.3251953125
207	Vimentin	6337.15478515625
208	Vimentin	14067.5341796875
209	Vimentin	30101.455078125
210	Vimentin	4772
211	Vimentin	29614.927734375
212	Vimentin	21497.09765625
213	Vimentin	12213.4072265625
214	Vimentin	13148.2939453125
215	Vimentin	31009.8515625
216	Vimentin	20046.8828125
217	Vimentin	19980.658203125
218	Vimentin	45109.0546875
219	Vimentin	22579.4453125
220	Vimentin	20351.07421875
221	Vimentin	20666.701171875
222	Vimentin	25406.771484375
223	Vimentin	15215.5556640625
224	Vimentin	19350.82421875
225	Vimentin	43315.80859375
226	Vimentin	12537.23046875
227	Vimentin	11741.8203125
228	Vimentin	3203.5
229	Vimentin	12271.4541015625
230	Vimentin	19900.05859375
231	Vimentin	14634.41015625
232	Vimentin	7538.52099609375
233	Vimentin	7321.3876953125
234	Vimentin	16374.083984375
235	Vimentin	28335.517578125
236	Vimentin	16146.7568359375
237	Vimentin	27005.3125
238	Vimentin	43821.63671875
239	Vimentin	8907.7646484375
240	Vimentin	14168.337890625
241	Vimentin	6600.10009765625
242	Vimentin	14887.6787109375
243	Vimentin	9824.5185546875
244	Vimentin	22382.42578125
245	Vimentin	15625.658203125
246	Vimentin	10299.732421875
247	Vimentin	5779.86669921875
248	Vimentin	13362.673828125
249	Vimentin	42257.17578125
250	Vimentin	12113.0234375
251	Vimentin	14334.044921875
252	Vimentin	8016.96533203125
253	Vimentin	23844.919921875
254	Vimentin	12319.2265625
255	Vimentin	8169.86865234375
256	Vimentin	28192.466796875
257	Vimentin	17879.125
258	Vimentin	17845.869140625
259	Vimentin	19110.666015625
260	Vimentin	7541.37939453125
261	Vimentin	8746.4404296875
262	Vimentin	26214.869140625
263	Vimentin	7524.68994140625
264	Vimentin	16713.841796875
265	Vimentin	15758.2109375
266	Vimentin	16556.93359375
267	Vimentin	4057.47607421875
268	Vimentin	31057.0390625
269	Vimentin	21472.103515625
270	Vimentin	10717.302734375
271	Vimentin	15540.9453125
272	Vimentin	11167.462890625
273	Vimentin	20338.408203125
274	Vimentin	22535.732421875
275	Vimentin	26057.12890625
276	Vimentin	17785.71875
277	Vimentin	10237.8603515625
278	Vimentin	14785.1259765625
279	Vimentin	27831.3125
280	Vimentin	29908.416015625
281	Vimentin	21664.12890625
282	Vimentin	28593.671875
283	Vimentin	17677.90625
284	Vimentin	16293.1962890625
285	Vimentin	21197.7265625
286	Vimentin	16353.13671875
287	Vimentin	19247.30078125
288	Vimentin	12906.5
289	Vimentin	16477.365234375
290	Vimentin	20124.54296875
291	Vimentin	17784.939453125
292	Vimentin	22110.30078125
293	Vimentin	32272.59375
294	Vimentin	7275.27294921875
295	Vimentin	14812.5517578125
296	Vimentin	6790.13134765625
297	Vimentin	33489.69140625
298	Vimentin	33594.58203125
299	Vimentin	8278.6806640625
300	Vimentin	19219.923828125
301	Vimentin	13595.70703125
302	Vimentin	20108.13671875
303	Vimentin	31952.16796875
304	Vimentin	29146.728515625
305	Vimentin	17936.658203125
306	Vimentin	22765.625
307	Vimentin	25426.453125
308	Vimentin	28190.408203125
309	Vimentin	13222.638671875
310	Vimentin	22116.32421875
311	Vimentin	15946.654296875
312	Vimentin	13014.4326171875
313	Vimentin	8858.623046875
314	Vimentin	29105.666015625
315	Vimentin	37942.234375
316	Vimentin	18325.462890625
317	Vimentin	9440.6318359375
318	Vimentin	9976.884765625
319	Vimentin	19927.794921875
320	Vimentin	13893.3798828125
321	Vimentin	21960.791015625
322	Vimentin	30936.533203125
323	Vimentin	8324.7109375
324	Vimentin	12124.599609375
325	Vimentin	25898.666015625
326	Vimentin	13072.64453125
327	Vimentin	18159.896484375
328	Vimentin	18130.703125
329	Vimentin	5198.53466796875
330	Vimentin	4982.77783203125
331	Vimentin	15798.2001953125
332	Vimentin	19912.677734375
333	Vimentin	12831.7001953125
334	Vimentin	26171.78125
335	Vimentin	22501.1171875
336	Vimentin	24453.25
337	Vimentin	13521.6396484375
338	Vimentin	26637.61328125
339	Vimentin	18967.037109375
340	Vimentin	17325.599609375
341	Vimentin	16071.5927734375
342	Vimentin	46704.5625
343	Vimentin	23898.927734375
344	Vimentin	11266.15234375
345	Vimentin	17299.87109375
346	Vimentin	15701
347	Vimentin	26697.7578125
348	Vimentin	5097.75
349	Vimentin	11692.640625
350	Vimentin	13170.3935546875
351	Vimentin	31009.32421875
352	Vimentin	5136.0927734375
353	Vimentin	12724.4443359375
354	Vimentin	17865.310546875
355	Vimentin	16901.9375
356	Vimentin	10219.3642578125
357	Vimentin	16035.140625
358	Vimentin	5709
359	Vimentin	10738.5791015625
360	Vimentin	2132.81811523438
361	Vimentin	8475.9140625
362	Vimentin	33511.3828125
363	Vimentin	22190.728515625
364	Vimentin	35019.76171875
365	Vimentin	17846.89453125
366	Vimentin	14863.6640625
367	Vimentin	4593.9755859375
368	Vimentin	6436.24072265625
369	Vimentin	25838.533203125
370	Vimentin	13699.1142578125
371	Vimentin	11850.1455078125
372	Vimentin	19710.58984375
373	Vimentin	20634.77734375
374	Vimentin	29050.814453125
375	Vimentin	14400.2294921875
376	Vimentin	15474.15234375
377	Vimentin	33918.25
378	Vimentin	12371.296875
379	Vimentin	22938.166015625
380	Vimentin	20773.37890625
381	Vimentin	44668.25
382	Vimentin	20926
383	Vimentin	9932.615234375
384	Vimentin	11962.8720703125
385	Vimentin	30043.5
386	Vimentin	21059.52734375
387	Vimentin	30305.767578125
388	Vimentin	10930.5224609375
389	Vimentin	13028.857421875
390	Vimentin	25566.359375
391	Vimentin	20971.923828125
392	Vimentin	17717.205078125
393	Vimentin	42735.8984375
394	Vimentin	26004.138671875
395	Vimentin	13354.119140625
396	Vimentin	29362.1875
397	Vimentin	8912.0166015625
398	Vimentin	20015.576171875
399	Vimentin	42833.81640625
400	Vimentin	36013.69921875
401	Vimentin	13041.384765625
402	Vimentin	20211.296875
403	Vimentin	16520.630859375
404	Vimentin	5949.3896484375
405	Vimentin	13328.859375
406	Vimentin	13874.1943359375
407	Vimentin	10638.6845703125
408	Vimentin	23401.353515625
409	Vimentin	20924.166015625
410	Vimentin	39322
411	Vimentin	20006.25
412	Vimentin	15122.01953125
413	Vimentin	33765.890625
414	Vimentin	23673.302734375
415	Vimentin	21276.947265625
416	Vimentin	11391.0751953125
417	Vimentin	19108.8125
418	Vimentin	12207.9130859375
419	Vimentin	28078.9140625
420	Vimentin	19395.228515625
421	Vimentin	14328.1923828125
422	Vimentin	40299.23046875
423	Vimentin	28068.9375
424	Vimentin	22032.599609375
425	Vimentin	20278.578125
426	Vimentin	7097.5068359375
427	Vimentin	9675.9912109375
428	Vimentin	17267.17578125
429	Vimentin	24370.80859375
430	Vimentin	10894.818359375
431	Vimentin	31367.673828125
432	Vimentin	23786.853515625
433	Vimentin	23501
434	Vimentin	18410.9375
435	Vimentin	10337.630859375
436	Vimentin	30823.40234375
437	Vimentin	23630.267578125
438	Vimentin	8400.529296875
439	Vimentin	30071.697265625
440	Vimentin	16867.76953125
441	Vimentin	23081.791015625
442	Vimentin	24127.044921875
443	Vimentin	11092.5263671875
444	Vimentin	20383.484375
445	Vimentin	21171.244140625
446	Vimentin	13287.6083984375
447	Vimentin	17403.1875
448	Vimentin	7761.35009765625
449	Vimentin	7869.171875
450	Vimentin	21185.484375
451	Vimentin	17173.212890625
452	Vimentin	21040.9765625
453	Vimentin	29237.03515625
454	Vimentin	11348.1201171875
455	Vimentin	24669.986328125
456	Vimentin	18638.220703125
457	Vimentin	20633.330078125
458	Vimentin	15681.9072265625
459	Vimentin	25500.94140625
460	Vimentin	26575.8671875
461	Vimentin	8278.75
462	Vimentin	14175.7744140625
463	Vimentin	16973.490234375
464	Vimentin	17257.353515625
465	Vimentin	11676.8515625
466	Vimentin	15062.22265625
467	Vimentin	22254.171875
468	Vimentin	14649.6474609375
469	Vimentin	4985.6982421875
470	Vimentin	14867.2900390625
471	Vimentin	12771.203125
472	Vimentin	25315
473	Vimentin	17034.572265625
474	Vimentin	13558.3466796875
475	Vimentin	12511.373046875
476	Vimentin	19361
477	Vimentin	17108.833984375
478	Vimentin	17936.666015625
479	Vimentin	15790.4169921875
480	Vimentin	19062.908203125
481	Vimentin	17456.21484375
482	Vimentin	8636.734375
483	Vimentin	10104.7646484375
484	Vimentin	22742.392578125
485	Vimentin	18342.388671875
486	Vimentin	24477.482421875
487	Vimentin	21793.63671875
488	Vimentin	13544.1533203125
489	Vimentin	22035.1953125
490	Vimentin	10088.4287109375
491	Vimentin	10304.6708984375
492	Vimentin	8664.1767578125
493	Vimentin	13002.7392578125
494	Vimentin	17045.541015625
495	Vimentin	21293.0390625
496	Vimentin	16450.80078125
497	Vimentin	19850.484375
498	Vimentin	11124.3251953125
499	Vimentin	13362.98828125
500	Vimentin	27106.609375
501	Vimentin	22248.234375
502	Vimentin	22246.46484375
503	Vimentin	10594.7138671875
504	Vimentin	12995.837890625
505	Vimentin	10863.119140625
506	Vimentin	9783.2548828125
507	Vimentin	14314.908203125
508	Vimentin	19107.2578125
509	Vimentin	29037.908203125
510	Vimentin	8416.6884765625
511	Vimentin	16717.302734375
512	Vimentin	16239.958984375
513	Vimentin	32155.650390625
514	Vimentin	16925.4921875
515	Vimentin	17143.400390625
516	Vimentin	11607.1748046875
517	Vimentin	8656.7255859375
518	Vimentin	9884.2548828125
519	Vimentin	22206.26953125
520	Vimentin	25301.244140625
521	Vimentin	40095.04296875
522	Vimentin	24211.046875
523	Vimentin	5699.34765625
524	Vimentin	16740.140625
525	Vimentin	11383.0166015625
526	Vimentin	13883.765625
527	Vimentin	15051.818359375
528	Vimentin	11153.111328125
529	Vimentin	19448.279296875
530	Vimentin	27213.021484375
531	Vimentin	22952.396484375
532	Vimentin	10538
533	Vimentin	13009.1123046875
534	Vimentin	32660.625
535	Vimentin	27207.5859375
536	Vimentin	12676.53125
537	Vimentin	33449.8046875
538	Vimentin	9031.2421875
539	Vimentin	7576.0927734375
540	Vimentin	17261.509765625
541	Vimentin	18694.41015625
542	Vimentin	42598.58203125
543	Vimentin	29789.515625
544	Vimentin	24643.591796875
545	Vimentin	12734.0419921875
546	Vimentin	34943.80078125
547	Vimentin	22109.0234375
548	Vimentin	7413.11767578125
549	Vimentin	30542.15234375
550	Vimentin	23772.115234375
551	Vimentin	14243.8427734375
552	Vimentin	27699.12109375
553	Vimentin	15605.802734375
554	Vimentin	15529.822265625
555	Vimentin	24528.5234375
556	Vimentin	22278.765625
557	Vimentin	23232.966796875
558	Vimentin	22658.5859375
559	Vimentin	28409.908203125
560	Vimentin	11078.6865234375
561	Vimentin	10227.041015625
562	Vimentin	34037.16015625
563	Vimentin	12809.76171875
564	Vimentin	18555.43359375
565	Vimentin	15368.8515625
566	Vimentin	15122.841796875
567	Vimentin	21375.375
568	Vimentin	13266
569	Vimentin	6063.21142578125
570	Vimentin	27377.728515625
571	Vimentin	18013.25
572	Vimentin	22640.181640625
573	Vimentin	22062.423828125
574	Vimentin	4456.97998046875
575	Vimentin	11407.208984375
576	Vimentin	10759.75390625
577	Vimentin	10675.1318359375
578	Vimentin	18596.564453125
579	Vimentin	6660.23095703125
580	Vimentin	29036.927734375
581	Vimentin	14081.6171875
582	Vimentin	13299.4443359375
583	Vimentin	20199.859375
584	Vimentin	18385.572265625
585	Vimentin	7121.24462890625
586	Vimentin	22436.720703125
587	Vimentin	12629
588	Vimentin	14460.0400390625
589	Vimentin	23963.736328125
590	Vimentin	23294.849609375
591	Vimentin	13888.6416015625
592	Vimentin	17447.064453125
593	Vimentin	8061.27197265625
594	Vimentin	13444.1953125
595	Vimentin	14422.5810546875
596	Vimentin	14322.4130859375
597	Vimentin	9762.9091796875
598	Vimentin	17341.9765625
599	Vimentin	11458.0869140625
600	Vimentin	38651.80078125
601	Vimentin	4915.75
602	Vimentin	19884.529296875
603	Vimentin	31748.27734375
604	Vimentin	16626
605	Vimentin	15425.1875
606	Vimentin	12917.3447265625
607	Vimentin	26305.658203125
608	Vimentin	10293.7373046875
609	Vimentin	16972.17578125
610	Vimentin	6945.13330078125
611	Vimentin	19076.435546875
612	Vimentin	4829.5498046875
613	Vimentin	20671.1328125
614	Vimentin	7915.68408203125
615	Vimentin	20139.853515625
616	Vimentin	15623.9716796875
617	Vimentin	23370.029296875
618	Vimentin	15285
619	Vimentin	14177.7822265625
620	Vimentin	16901.919921875
621	Vimentin	36194.8671875
622	Vimentin	13999.7294921875
623	Vimentin	11515.76953125
624	Vimentin	11957.9580078125
625	Vimentin	14102.634765625
626	Vimentin	27818.775390625
627	Vimentin	17181.046875
628	Vimentin	10218.90625
629	Vimentin	7198.39599609375
630	Vimentin	17907.04296875
631	Vimentin	12029.75
632	Vimentin	6406.28564453125
633	Vimentin	9945.2021484375
634	Vimentin	5682.1806640625
635	Vimentin	13343.931640625
636	Vimentin	7407.28955078125
637	Vimentin	25038.9765625
638	Vimentin	16051.0888671875
639	Vimentin	15251.1787109375
640	Vimentin	25981.755859375
641	Vimentin	19582.373046875
642	Vimentin	11544.9794921875
643	Vimentin	13038.7001953125
644	Vimentin	19757.900390625
645	Vimentin	8968.5595703125
646	Vimentin	9968.224609375
647	Vimentin	10616.5556640625
648	Vimentin	10917.525390625
649	Vimentin	13593.111328125
650	Vimentin	22341.857421875
651	Vimentin	34858.234375
652	Vimentin	9244.400390625
653	Vimentin	6534.66015625
654	Vimentin	15522.1943359375
655	Vimentin	11585.970703125
656	Vimentin	31749.23828125
657	Vimentin	6780.9736328125
658	Vimentin	20361.576171875
659	Vimentin	29973.37890625
660	Vimentin	19086.333984375
661	Vimentin	11023.173828125
662	Vimentin	15066.7998046875
663	Vimentin	13490.9169921875
664	Vimentin	24801.537109375
665	Vimentin	15814.8935546875
666	Vimentin	11851.2138671875
667	Vimentin	17678
668	Vimentin	13233.12109375
669	Vimentin	26364.912109375
670	Vimentin	8722.2138671875
671	Vimentin	14777.841796875
672	Vimentin	11900.4169921875
673	Vimentin	14022.5
674	Vimentin	15628.6787109375
675	Vimentin	7826.03125
676	Vimentin	18067.189453125
677	Vimentin	13460.3330078125
678	Vimentin	10810.5400390625
679	Vimentin	21237.13671875
680	Vimentin	26505.28125
681	Vimentin	8382.2001953125
682	Vimentin	22321.033203125
683	Vimentin	20773.81640625
684	Vimentin	14251.755859375
685	Vimentin	25975.572265625
686	Vimentin	21329.310546875
687	Vimentin	9027.685546875
688	Vimentin	17641.029296875
689	Vimentin	11065.7998046875
690	Vimentin	19486.333984375
691	Vimentin	18474.32421875
692	Vimentin	14471.3720703125
693	Vimentin	18399.578125
694	Vimentin	32538.5546875
695	Vimentin	21791.705078125
696	Vimentin	27009.2421875
697	Vimentin	15435.875
698	Vimentin	5519.28857421875
699	Vimentin	18649.43359375
700	Vimentin	15850.8466796875
701	Vimentin	28219.84375
702	Vimentin	17186.73828125
703	Vimentin	31935.861328125
704	Vimentin	21492.076171875
705	Vimentin	16311.8818359375
706	Vimentin	22496.109375
707	Vimentin	11377.3447265625
708	Vimentin	23196.8125
709	Vimentin	14205.81640625
710	Vimentin	11207.08203125
711	Vimentin	11654.0361328125
712	Vimentin	27723.978515625
713	Vimentin	17631.728515625
714	Vimentin	21513.6484375
715	Vimentin	4870.05859375
716	Vimentin	12846.0341796875
717	Vimentin	20555.74609375
718	Vimentin	7361.755859375
719	Vimentin	16556.9609375
720	Vimentin	13250.88671875
721	Vimentin	35527.83203125
722	Vimentin	22506.96875
723	Vimentin	4222.43994140625
724	Vimentin	18971.408203125
725	Vimentin	42959.36328125
726	Vimentin	14093.171875
727	Vimentin	22454.470703125
728	Vimentin	19160.61328125
729	Vimentin	28038.046875
730	Vimentin	51083.8984375
731	Vimentin	11287.982421875
732	Vimentin	15108.2666015625
733	Vimentin	15569.1591796875
734	Vimentin	19158.333984375
735	Vimentin	5272.9287109375
736	Vimentin	7087.13623046875
737	Vimentin	22525.681640625
738	Vimentin	19381.6953125
739	Vimentin	17070.326171875
740	Vimentin	22382.404296875
741	Vimentin	20334.619140625
742	Vimentin	13644.22265625
743	Vimentin	2839.57690429688
744	Vimentin	10289.595703125
745	Vimentin	22670.921875
746	Vimentin	21106.494140625
747	Vimentin	22269.78125
748	Vimentin	5798.5478515625
749	Vimentin	15881.08203125
750	Vimentin	9313.5
751	Vimentin	11176.1337890625
752	Vimentin	6183.68505859375
753	Vimentin	10479.6669921875
754	Vimentin	11406.9501953125
755	Vimentin	35860.71875
756	Vimentin	30062.115234375
757	Vimentin	10607.0419921875
758	Vimentin	13330.2578125
759	Vimentin	18741.52734375
760	Vimentin	38821.55078125
761	Vimentin	16482.677734375
762	Vimentin	21669.98046875
763	Vimentin	25828.03125
764	Vimentin	9918.6552734375
765	Vimentin	10148.0966796875
766	Vimentin	13510.138671875
767	Vimentin	19500.28515625
768	Vimentin	26057.099609375
769	Vimentin	25034.421875
770	Vimentin	18092.515625
771	Vimentin	18253.1875
772	Vimentin	5201.04638671875
773	Vimentin	20881.373046875
774	Vimentin	22099.96484375
775	Vimentin	14257.4169921875
776	Vimentin	11314.0576171875
777	Vimentin	42290.5
778	Vimentin	27647.0546875
779	Vimentin	12856.818359375
780	Vimentin	26723.263671875
781	Vimentin	7323.56396484375
782	Vimentin	21855.080078125
783	Vimentin	17119.416015625
784	Vimentin	7016.64794921875
785	Vimentin	11612.875
786	Vimentin	20041.615234375
787	Vimentin	13010.478515625
788	Vimentin	25650.544921875
789	Vimentin	30932.419921875
790	Vimentin	25180
791	Vimentin	20834.06640625
792	Vimentin	14173.7275390625
793	Vimentin	26294.869140625
794	Vimentin	16766.869140625
795	Vimentin	14581.5
796	Vimentin	11019.89453125
797	Vimentin	9796.4248046875
798	Vimentin	6563.5673828125
799	Vimentin	22243.78125
800	Vimentin	8816.470703125
801	Vimentin	10731.5
802	Vimentin	8127.0400390625
803	Vimentin	16392.76171875
804	Vimentin	31867.861328125
805	Vimentin	25534.26953125
806	Vimentin	7176.689453125
807	Vimentin	3754.17651367188
808	Vimentin	7145.4287109375
809	Vimentin	20220.62109375
810	Vimentin	12150.806640625
811	Vimentin	16992.68359375
812	Vimentin	10104
813	Vimentin	10276.9140625
814	Vimentin	10285.5458984375
815	Vimentin	24835.16015625
816	Vimentin	11830.6591796875
817	Vimentin	33674.55859375
818	Vimentin	30575.12890625
819	Vimentin	12404.0595703125
820	Vimentin	13257.041015625
821	Vimentin	13107.7578125
822	Vimentin	9703.75390625
823	Vimentin	26957.76953125
824	Vimentin	13770.0400390625
825	Vimentin	8642.8056640625
826	Vimentin	13528.5
827	Vimentin	8337.107421875
828	Vimentin	29526
829	Vimentin	25473.92578125
830	Vimentin	16766.357421875
831	Vimentin	11760.1865234375
832	Vimentin	6629.515625
833	Vimentin	3377.10522460938
834	Vimentin	26941.3828125
835	Vimentin	34320.5625
836	Vimentin	44116.44921875
837	Vimentin	14336.150390625
838	Vimentin	31835.888671875
839	Vimentin	16928.423828125
840	Vimentin	27870.44921875
841	Vimentin	14569.203125
842	Vimentin	13078.9580078125
843	Vimentin	3392.3056640625
844	Vimentin	19477.30078125
845	Vimentin	8175.27978515625
846	Vimentin	30898.552734375
847	Vimentin	13333.4365234375
848	Vimentin	5650.66650390625
849	Vimentin	25772.07421875
850	Vimentin	26984.9296875
851	Vimentin	27525.599609375
852	Vimentin	13886.4833984375
853	Vimentin	13021.46875
854	Vimentin	9673.169921875
855	Vimentin	9991.4140625
856	Vimentin	14787.2607421875
857	Vimentin	20794.611328125
858	Vimentin	3772.7021484375
859	Vimentin	25340.93359375
860	Vimentin	28352.310546875
861	Vimentin	34703
862	Vimentin	17850.482421875
863	Vimentin	12872.8505859375
864	Vimentin	7515.46826171875
865	Vimentin	14547.34765625
866	Vimentin	12316.3828125
867	Vimentin	13797.5
868	Vimentin	26465.7265625
869	Vimentin	29263.296875
870	Vimentin	26999.943359375
871	Vimentin	8948.3232421875
872	Vimentin	16547.541015625
873	Vimentin	22243.568359375
874	Vimentin	12762.7841796875
875	Vimentin	25172.734375
876	Vimentin	12162.3701171875
877	Vimentin	17129.6796875
878	Vimentin	18434.833984375
879	Vimentin	19020.69140625
880	Vimentin	14278.1572265625
881	Vimentin	10290.8330078125
882	Vimentin	24283.30078125
883	Vimentin	6103.75
884	Vimentin	22147.8203125
885	Vimentin	11297.763671875
886	Vimentin	20942.357421875
887	Vimentin	13903.73046875
888	Vimentin	15805.34375
889	Vimentin	18568.033203125
890	Vimentin	9405.4833984375
891	Vimentin	13403.2861328125
892	Vimentin	6496.66650390625
893	Vimentin	17437.814453125
894	Vimentin	16694.91015625
895	Vimentin	14524.4111328125
896	Vimentin	15009.205078125
897	Vimentin	9009.2939453125
898	Vimentin	17500.05078125
899	Vimentin	17951.673828125
900	Vimentin	13891.6513671875
901	Vimentin	38599.30078125
902	Vimentin	33803.28515625
903	Vimentin	24268
904	Vimentin	10654.888671875
905	Vimentin	11148.5400390625
906	Vimentin	17568.767578125
907	Vimentin	14905.6689453125
908	Vimentin	36138.1328125
909	Vimentin	25956.125
910	Vimentin	27573.88671875
911	Vimentin	13381.275390625
912	Vimentin	17390.458984375
913	Vimentin	16149.2421875
914	Vimentin	19334.97265625
915	Vimentin	9855.5712890625
916	Vimentin	33725.5078125
917	Vimentin	13286.857421875
918	Vimentin	21445.53125
919	Vimentin	13822.880859375
920	Vimentin	18396.533203125
921	Vimentin	13259.8525390625
922	Vimentin	5207.806640625
923	Vimentin	21274.02734375
924	Vimentin	15829.52734375
925	Vimentin	19661.337890625
926	Vimentin	12141.9111328125
927	Vimentin	17180.630859375
928	Vimentin	21795.5
929	Vimentin	30325.1875
930	Vimentin	16043.2763671875
931	Vimentin	20501.9375
932	Vimentin	6271.115234375
933	Vimentin	1916.9365234375
934	Vimentin	5910.2666015625
935	Vimentin	17452.298828125
936	Vimentin	16694.93359375
937	Vimentin	4522.0654296875
938	Vimentin	17853.90625
939	Vimentin	9778.369140625
940	Vimentin	11490.103515625
941	Vimentin	15943.77734375
942	Vimentin	30009
943	Vimentin	4211
944	Vimentin	4565.7060546875
945	Vimentin	6082.46923828125
946	Vimentin	8364.96875
947	Vimentin	3368.58813476562
948	Vimentin	16708.931640625
949	Vimentin	6845.9228515625
950	Vimentin	6477.5
951	Vimentin	7818.7333984375
952	Vimentin	14879.326171875
953	Vimentin	15251.7568359375
954	Vimentin	17351.2734375
955	Vimentin	9879.587890625
956	Vimentin	5904.82373046875
957	Vimentin	13171.57421875
958	Vimentin	29595.025390625
959	Vimentin	16203.6337890625
960	Vimentin	11145.0419921875
961	Vimentin	15066.0322265625
962	Vimentin	12350.5244140625
963	Vimentin	14473.8232421875
964	Vimentin	5812.52490234375
965	Vimentin	30308
966	Vimentin	19169.56640625
967	Vimentin	5641.11767578125
968	Vimentin	25322.845703125
969	Vimentin	14246.5234375
970	Vimentin	20417.4609375
971	Vimentin	13266.8974609375
972	Vimentin	10661.86328125
973	Vimentin	5874.0859375
974	Vimentin	12020.3046875
975	Vimentin	13005.4814453125
976	Vimentin	10717.7861328125
977	Vimentin	28982.21875
978	Vimentin	13663.42578125
979	Vimentin	5492.8076171875
980	Vimentin	8153.27294921875
981	Vimentin	18305.091796875
982	Vimentin	27200.427734375
983	Vimentin	18401.564453125
984	Vimentin	29648.77734375
985	Vimentin	17151.724609375
986	Vimentin	17029.666015625
987	Vimentin	20351.166015625
988	Vimentin	23100.9296875
989	Vimentin	12859.3203125
990	Vimentin	31708.091796875
991	Vimentin	5749.28564453125
992	Vimentin	13383.5
993	Vimentin	24369.5
994	Vimentin	24064.146484375
995	Vimentin	6530.4521484375
996	Vimentin	24145.30078125
997	Vimentin	19600.412109375
998	Vimentin	17384.80078125
999	Vimentin	31930.828125
1000	Vimentin	9374.3525390625
1001	Vimentin	27767.02734375
1002	Vimentin	26720.755859375
1003	Vimentin	11235.2861328125
1004	Vimentin	12647.8056640625
1005	Vimentin	7539.60693359375
1006	Vimentin	18074.599609375
1007	Vimentin	5408.85986328125
1008	Vimentin	12534.228515625
1009	Vimentin	18429.37109375
1010	Vimentin	10149.9873046875
1011	Vimentin	16243.4775390625
1012	Vimentin	20579.623046875
1013	Vimentin	14033.0244140625
1014	Vimentin	18705.2578125
1015	Vimentin	11038.1669921875
1016	Vimentin	15023.888671875
1017	Vimentin	6701.9287109375
1018	Vimentin	7119.7998046875
1019	Vimentin	24997.412109375
1020	Vimentin	20806.4609375
1021	Vimentin	20980.1171875
1022	Vimentin	21678.544921875
1023	Vimentin	5048.5556640625
1024	Vimentin	9046.623046875
1025	Vimentin	11712.3408203125
1026	Vimentin	10095.67578125
1027	Vimentin	27926.703125
1028	Vimentin	11665.12109375
1029	Vimentin	10769.8330078125
1030	Vimentin	21262.3125
1031	Vimentin	8853.5830078125
1032	Vimentin	10723.4736328125
1033	Vimentin	29652.76953125
1034	Vimentin	7627.22216796875
1035	Vimentin	16746.314453125
1036	Vimentin	11936.9697265625
1037	Vimentin	19769.078125
1038	Vimentin	21314.103515625
1039	Vimentin	13182.2431640625
1040	Vimentin	11656.255859375
1041	Vimentin	9185.3525390625
1042	Vimentin	6750.46142578125
1043	Vimentin	5682.34521484375
1044	Vimentin	9402.8515625
1045	Vimentin	14487.4287109375
1046	Vimentin	7902.45458984375
1047	Vimentin	19587.1015625
1048	Vimentin	16994.068359375
1049	Vimentin	14332.4794921875
1050	Vimentin	18293.765625
1051	Vimentin	4898.5
1052	Vimentin	24775.26171875
1053	Vimentin	8654.029296875
1054	Vimentin	15292.2080078125
1055	Vimentin	14257.4765625
1056	Vimentin	13024.0302734375
1057	Vimentin	10210.2998046875
1058	Vimentin	19680.361328125
1059	Vimentin	5174.4375
1060	Vimentin	13750.630859375
1061	Vimentin	16205.08203125
1062	Vimentin	22781.2734375
1063	Vimentin	6880.84228515625
1064	Vimentin	26368.166015625
1065	Vimentin	16401.09765625
1066	Vimentin	12091.451171875
1067	Vimentin	13118.634765625
1068	Vimentin	17902.3828125
1069	Vimentin	13585.23046875
1070	Vimentin	18434.0234375
1071	Vimentin	11358.392578125
1072	Vimentin	15018.0771484375
1073	Vimentin	25519.111328125
1074	Vimentin	3104.85717773438
1075	Vimentin	16156.83984375
1076	Vimentin	12574.63671875
1077	Vimentin	18419.54296875
1078	Vimentin	5205.72705078125
1079	Vimentin	25399.576171875
1080	Vimentin	15204.0908203125
1081	Vimentin	6692.0498046875
1082	Vimentin	10067.3330078125
1083	Vimentin	29064.26171875
1084	Vimentin	28688.828125
1085	Vimentin	14781.021484375
1086	Vimentin	24805.087890625
1087	Vimentin	3593.41674804688
1088	Vimentin	14886.806640625
1089	Vimentin	12343.8212890625
1090	Vimentin	10407.6455078125
1091	Vimentin	19980.666015625
1092	Vimentin	8995.23046875
1093	Vimentin	7785.97119140625
1094	Vimentin	13341.37109375
1095	Vimentin	7312.93310546875
1096	Vimentin	15640.9013671875
1097	Vimentin	33657.25
1098	Vimentin	16968.5
1099	Vimentin	6751.21435546875
1100	Vimentin	24543.966796875
1101	Vimentin	28020.6171875
1102	Vimentin	25327.71484375
1103	Vimentin	24988.533203125
1104	Vimentin	14850.552734375
1105	Vimentin	23103.744140625
1106	Vimentin	11962.80859375
1107	Vimentin	21433.732421875
1108	Vimentin	3478.5625
1109	Vimentin	37340.53125
1110	Vimentin	10975.36328125
1111	Vimentin	14179.5126953125
1112	Vimentin	9146.61328125
1113	Vimentin	20229.60546875
1114	Vimentin	8364.96875
1115	Vimentin	15440
1116	Vimentin	31461.32421875
1117	Vimentin	6965.7744140625
1118	Vimentin	18658.30859375
1119	Vimentin	21583
1120	Vimentin	9103.701171875
1121	Vimentin	10762.2373046875
1122	Vimentin	12626.87890625
1123	Vimentin	5071.89208984375
1124	Vimentin	9671.8349609375
1125	Vimentin	12417.93359375
1126	Vimentin	22242.310546875
1127	Vimentin	19534.2109375
1128	Vimentin	8571.9248046875
1129	Vimentin	11360.1220703125
1130	Vimentin	9591.62890625
1131	Vimentin	21098.5
1132	Vimentin	7996.5
1133	Vimentin	8339.193359375
1134	Vimentin	12437.02734375
1135	Vimentin	6326.37744140625
1136	Vimentin	9803.0322265625
1137	Vimentin	15055.470703125
1138	Vimentin	11413.021484375
1139	Vimentin	16949.578125
1140	Vimentin	22684.431640625
1141	Vimentin	17365.828125
1142	Vimentin	10365.935546875
1143	Vimentin	30708.20703125
1144	Vimentin	12469
1145	Vimentin	31329.830078125
1146	Vimentin	28251.572265625
1147	Vimentin	4538.947265625
1148	Vimentin	32136.984375
1149	Vimentin	19445.6875
1150	Vimentin	10873.904296875
1151	Vimentin	10273.810546875
1152	Vimentin	11133.1376953125
1153	Vimentin	19897.71875
1154	Vimentin	4312.08349609375
1155	Vimentin	9946.873046875
1156	Vimentin	26630.341796875
1157	Vimentin	4036.21655273438
1158	Vimentin	5779.5849609375
1159	Vimentin	3284.19995117188
1160	Vimentin	10520.75
1161	Vimentin	9285.919921875
1162	Vimentin	7098.68408203125
1163	Vimentin	9100.3486328125
1164	Vimentin	9837.2587890625
1165	Vimentin	3400.28564453125
1166	Vimentin	9264.26171875
1167	Vimentin	9796.375
1168	Vimentin	7368.10009765625
1169	Vimentin	8650.2158203125
1170	Vimentin	15132.3046875
1171	Vimentin	13354.0712890625
1172	Vimentin	18626.57421875
1173	Vimentin	7345.5
1174	Vimentin	5776.0234375
1175	Vimentin	14559.15234375
1176	Vimentin	7092.2001953125
1177	Vimentin	23012.8671875
1178	Vimentin	17925.431640625
1179	Vimentin	15637.2666015625
1180	Vimentin	18988.69921875
1181	Vimentin	7413.07861328125
1182	Vimentin	6485.10009765625
1183	Vimentin	17078.15625
1184	Vimentin	5014.28564453125
1185	Vimentin	13470.7373046875
1186	Vimentin	28701.908203125
1187	Vimentin	28207.77734375
1188	Vimentin	20146.712890625
1189	Vimentin	11497.9580078125
1190	Vimentin	13965.3779296875
1191	Vimentin	4796.619140625
1192	Vimentin	12220.6943359375
1193	Vimentin	14410.8056640625
1194	Vimentin	10210.2998046875
1195	Vimentin	13356.5244140625
1196	Vimentin	17026.375
1197	Vimentin	23055.359375
1198	Vimentin	13160.76953125
1199	Vimentin	11038.1640625
1200	Vimentin	18200.353515625
1201	Vimentin	9419.615234375
1202	Vimentin	23504.71484375
1203	Vimentin	23838.666015625
1204	Vimentin	8899.625
1205	Vimentin	8202.693359375
1206	Vimentin	7495.6484375
1207	Vimentin	9272.921875
1208	Vimentin	7621.8095703125
1209	Vimentin	5442.72216796875
1210	Vimentin	18163.1640625
1211	Vimentin	11184.095703125
1212	Vimentin	15188.015625
1213	Vimentin	6209.0712890625
1214	Vimentin	14632.60546875
1215	Vimentin	9143.7939453125
1216	Vimentin	12249.2001953125
1217	Vimentin	8451
1218	Vimentin	17492.06640625
1219	Vimentin	6532.53125
1220	Vimentin	30435.17578125
1221	Vimentin	10094.6328125
1222	Vimentin	25810.9765625
1223	Vimentin	12202.21875
1224	Vimentin	21115.978515625
1225	Vimentin	14407.1748046875
1226	Vimentin	21918.0859375
1227	Vimentin	5296.2353515625
1228	Vimentin	10057.06640625
1229	Vimentin	6485.080078125
1230	Vimentin	10311.02734375
1231	Vimentin	6559.5712890625
1232	Vimentin	8605.0859375
1233	Vimentin	11697.3447265625
1234	Vimentin	13941.953125
1235	Vimentin	10299.0712890625
1236	Vimentin	7137.84619140625
1237	Vimentin	4388.75
1238	Vimentin	19776.23828125
1239	Vimentin	6980.05859375
1240	Vimentin	11940.384765625
1241	Vimentin	8571.3330078125
1242	Vimentin	7600.6103515625
1243	Vimentin	11660.7314453125
1244	Vimentin	23001.578125
1245	Vimentin	19744.080078125
1246	Vimentin	9725.7802734375
1247	Vimentin	16598.87890625
1248	Vimentin	14916.6220703125
1249	Vimentin	10520.767578125
1250	Vimentin	6278.2998046875
1251	Vimentin	22237.1484375
1252	Vimentin	22562.646484375
1253	Vimentin	23481.07421875
1254	Vimentin	22177.265625
1255	Vimentin	19466.3046875
1256	Vimentin	24514.857421875
1257	Vimentin	22100.322265625
1258	Vimentin	27605.359375
1259	Vimentin	8810.9140625
1260	Vimentin	13343.7109375
1261	Vimentin	15867.0771484375
1262	Vimentin	9658.412109375
1263	Vimentin	8554.6669921875
1264	Vimentin	41003.5625
1265	Vimentin	10074.943359375
1266	Vimentin	19889.818359375
1267	Vimentin	16619.681640625
1268	Vimentin	13323.3125
1269	Vimentin	13324.673828125
1270	Vimentin	8222.408203125
1271	Vimentin	11452.0498046875
1272	Vimentin	15132.7255859375
1273	Vimentin	17835.5859375
1274	Vimentin	17088.26953125
1275	Vimentin	16500.376953125
1276	Vimentin	8780.423828125
1277	Vimentin	8059.22705078125
1278	Vimentin	12974.5966796875
1279	Vimentin	7992.4150390625
1280	Vimentin	19045.232421875
1281	Vimentin	13989.0556640625
1282	Vimentin	7445.08349609375
1283	Vimentin	20441.912109375
1284	Vimentin	16465
1285	Vimentin	33263.3046875
1286	Vimentin	38260.76953125
1287	Vimentin	10699.736328125
1288	Vimentin	11851.5078125
1289	Vimentin	2736.93334960938
1290	Vimentin	17088.283203125
1291	Vimentin	12029.7705078125
1292	Vimentin	7804.4375
1293	Vimentin	9476.169921875
1294	Vimentin	19440.5
1295	Vimentin	11248.0869140625
1296	Vimentin	19839.41796875
1297	Vimentin	12146.9638671875
1298	Vimentin	23286.572265625
1299	Vimentin	30107.642578125
1300	Vimentin	16755.19921875
1301	Vimentin	17361.875
1302	Vimentin	14993.400390625
1303	Vimentin	10003.42578125
1304	Vimentin	29060.5625
1305	Vimentin	9051.3203125
1306	Vimentin	9354.4404296875
1307	Vimentin	18999
1308	Vimentin	7625.8037109375
1309	Vimentin	12951.87109375
1310	Vimentin	14077.78125
1311	Vimentin	23364.763671875
1312	Vimentin	18175.4609375
1313	Vimentin	9275.185546875
1314	Vimentin	10889.03125
1315	Vimentin	23327.72265625
1316	Vimentin	11244.044921875
1317	Vimentin	4583.21435546875
1318	Vimentin	16773.828125
1319	Vimentin	21226.666015625
1320	Vimentin	11715.185546875
1321	Vimentin	14802.0703125
1322	Vimentin	24800.69921875
1323	Vimentin	23110.51953125
1324	Vimentin	19040.44921875
1325	Vimentin	8632.09765625
1326	Vimentin	15078.619140625
1327	Vimentin	6381.5625
1328	Vimentin	11957.92578125
1329	Vimentin	16094.982421875
1330	Vimentin	11510.6708984375
1331	Vimentin	7194.615234375
1332	Vimentin	16556.93359375
1333	Vimentin	7867.46142578125
1334	Vimentin	37504.90234375
1335	Vimentin	9881.0322265625
1336	Vimentin	10841.0146484375
1337	Vimentin	11570.6142578125
1338	Vimentin	11165.9072265625
1339	Vimentin	11197.2822265625
1340	Vimentin	10844.728515625
1341	Vimentin	20217.0546875
1342	Vimentin	12577.0771484375
1343	Vimentin	10076.515625
1344	Vimentin	18878.5390625
1345	Vimentin	14961.75
1346	Vimentin	28478.87109375
1347	Vimentin	18825.15234375
1348	Vimentin	14844.642578125
1349	Vimentin	20786.04296875
1350	Vimentin	11672
1351	Vimentin	15316.94921875
1352	Vimentin	4652.0859375
1353	Vimentin	6493.11767578125
1354	Vimentin	7467.11767578125
1355	Vimentin	7391.78564453125
1356	Vimentin	7807.068359375
1357	Vimentin	7397.27783203125
1358	Vimentin	12240.3427734375
1359	Vimentin	9485.97265625
1360	Vimentin	23990.638671875
1361	Vimentin	18052.42578125
1362	Vimentin	12948.615234375
1363	Vimentin	15396.7119140625
1364	Vimentin	6252.25
1365	Vimentin	8490.12890625
1366	Vimentin	29737.490234375
1367	Vimentin	24848.189453125
1368	Vimentin	4908.28564453125
1369	Vimentin	26323.630859375
1370	Vimentin	19488.8125
1371	Vimentin	16001.3056640625
1372	Vimentin	39565.41015625
1373	Vimentin	6170.77783203125
1374	Vimentin	12470.865234375
1375	Vimentin	19904.97265625
1376	Vimentin	3380.7666015625
1377	Vimentin	10679.1220703125
1378	Vimentin	20574.32421875
1379	Vimentin	13607.20703125
1380	Vimentin	9658.380859375
1381	Vimentin	9496.95703125
1382	Vimentin	27508.25
1383	Vimentin	4544
1384	Vimentin	7808.39404296875
1385	Vimentin	12063.5947265625
1386	Vimentin	11505.4833984375
1387	Vimentin	32423.400390625
1388	Vimentin	6184.60693359375
1389	Vimentin	20821.455078125
1390	Vimentin	40490.77734375
1391	Vimentin	7880.6923828125
1392	Vimentin	15704.8232421875
1393	Vimentin	13390.6923828125
1394	Vimentin	17916.412109375
1395	Vimentin	17660.7265625
1396	Vimentin	12145.1162109375
1397	Vimentin	3329.78271484375
1398	Vimentin	11317.865234375
1399	Vimentin	8897.189453125
1400	Vimentin	27211.380859375
1401	Vimentin	9893.5908203125
1402	Vimentin	21647.5859375
1403	Vimentin	9496
1404	Vimentin	11810.7197265625
1405	Vimentin	16409.91796875
1406	Vimentin	9351.888671875
1407	Vimentin	6058.1875
1408	Vimentin	6130.28564453125
1409	Vimentin	12072.875
1410	Vimentin	14832.27734375
1411	Vimentin	14236.5458984375
1412	Vimentin	10092.1142578125
1413	Vimentin	33540.3828125
1414	Vimentin	18203.158203125
1415	Vimentin	14504.5751953125
1416	Vimentin	14514.470703125
1417	Vimentin	12353.9814453125
1418	Vimentin	16924.900390625
1419	Vimentin	30612.6875
1420	Vimentin	21385.93359375
1421	Vimentin	11399.5234375
1422	Vimentin	16608.07421875
1423	Vimentin	17400.044921875
1424	Vimentin	11517.236328125
1425	Vimentin	21343.673828125
1426	Vimentin	11842.900390625
1427	Vimentin	10077.421875
1428	Vimentin	4848.72216796875
1429	Vimentin	6304.95849609375
1430	Vimentin	12299.34375
1431	Vimentin	10118.375
1432	Vimentin	15710.7470703125
1433	Vimentin	17108.849609375
1434	Vimentin	12352.91796875
1435	Vimentin	4386.03564453125
1436	Vimentin	12605.9091796875
1437	Vimentin	7588.84228515625
1438	Vimentin	14395.4404296875
1439	Vimentin	14581.5224609375
1440	Vimentin	8640.095703125
1441	Vimentin	26514.783203125
1442	Vimentin	16119.2578125
1443	Vimentin	13659.56640625
1444	Vimentin	10831.099609375
1445	Vimentin	15531.4326171875
1446	Vimentin	8927.90234375
1447	Vimentin	13797.599609375
1448	Vimentin	13193.90625
1449	Vimentin	7278.60009765625
1450	Vimentin	7837.9443359375
1451	Vimentin	8156.88232421875
1452	Vimentin	13167.021484375
1453	Vimentin	13369.0302734375
1454	Vimentin	18138.353515625
1455	Vimentin	20536.884765625
1456	Vimentin	3646.92846679688
1457	Vimentin	7557.54541015625
1458	Vimentin	12353.125
1459	Vimentin	38176.3203125
1460	Vimentin	6086.64453125
1461	Vimentin	14062.8974609375
1462	Vimentin	8278.7646484375
1463	Vimentin	6515.888671875
1464	Vimentin	14553.1904296875
1465	Vimentin	10816.8681640625
1466	Vimentin	10079.3388671875
1467	Vimentin	17396.30078125
1468	Vimentin	10442.25
1469	Vimentin	6014.20654296875
1470	Vimentin	27990.5
1471	Vimentin	10808.1484375
1472	Vimentin	10219.533203125
1473	Vimentin	37884.75
1474	Vimentin	7465.6962890625
1475	Vimentin	4336.619140625
1476	Vimentin	20418.044921875
1477	Vimentin	11423.1865234375
1478	Vimentin	10746.8447265625
1479	Vimentin	11686.12109375
1480	Vimentin	16933.677734375
1481	Vimentin	6595.52001953125
1482	Vimentin	30224.5625
1483	Vimentin	21400.57421875
1484	Vimentin	8572.5927734375
1485	Vimentin	20301.76171875
1486	Vimentin	8537.375
1487	Vimentin	12081.2685546875
1488	Vimentin	4565.7060546875
1489	Vimentin	5991.83544921875
1490	Vimentin	7798.7392578125
1491	Vimentin	11925
1492	Vimentin	20574.396484375
1493	Vimentin	13063.2099609375
1494	Vimentin	29364.982421875
1495	Vimentin	11335.9541015625
1496	Vimentin	31238.826171875
1497	Vimentin	11180.8271484375
1498	Vimentin	8930.1669921875
1499	Vimentin	5881.20751953125
1500	Vimentin	21766.44921875
1501	Vimentin	11383.033203125
1502	Vimentin	14924.2998046875
1503	Vimentin	4139.53857421875
1504	Vimentin	20301.857421875
1505	Vimentin	18141.810546875
1506	Vimentin	24501.615234375
1507	Vimentin	18670.28515625
1508	Vimentin	18183.142578125
1509	Vimentin	28690.234375
1510	Vimentin	7351.2890625
1511	Vimentin	12040.70703125
1512	Vimentin	14434.78125
1513	Vimentin	9198.6298828125
1514	Vimentin	14054.509765625
1515	Vimentin	2501.21875
1516	Vimentin	8853.77734375
1517	Vimentin	16116.9208984375
1518	Vimentin	12466.564453125
1519	Vimentin	9290.533203125
1520	Vimentin	16190.6787109375
1521	Vimentin	37428.953125
1522	Vimentin	19316.37109375
1523	Vimentin	23526.828125
1524	Vimentin	16306.0908203125
1525	Vimentin	18454.0625
1526	Vimentin	14536.7138671875
1527	Vimentin	4898.4501953125
1528	Vimentin	6209.111328125
1529	Vimentin	5907.28125
1530	Vimentin	22276.875
1531	Vimentin	24417.03125
1532	Vimentin	14325.9365234375
1533	Vimentin	11623.830078125
1534	Vimentin	9548.0595703125
1535	Vimentin	8821.787109375
1536	Vimentin	8143.451171875
1537	Vimentin	13063.6591796875
1538	Vimentin	22183.53125
1539	Vimentin	6266.6875
1540	Vimentin	9928.3916015625
1541	Vimentin	9144.8662109375
1542	Vimentin	21730.80078125
1543	Vimentin	19914.970703125
1544	Vimentin	11418.689453125
1545	Vimentin	14970.2998046875
1546	Vimentin	9548.080078125
1547	Vimentin	12834.3203125
1548	Vimentin	16026.26171875
1549	Vimentin	18383.087890625
1550	Vimentin	6849.71435546875
1551	Vimentin	15335.3330078125
1552	Vimentin	21068.69921875
1553	Vimentin	37286.94921875
1554	Vimentin	25665.857421875
1555	Vimentin	12956.71875
1556	Vimentin	8800.474609375
1557	Vimentin	11165.8701171875
1558	Vimentin	11727.9365234375
1559	Vimentin	4393.84228515625
1560	Vimentin	9470.2548828125
1561	Vimentin	13034.3408203125
1562	Vimentin	2031.83337402344
1563	Vimentin	13852.26953125
1564	Vimentin	16981.423828125
1565	Vimentin	14705.2626953125
1566	Vimentin	10724.515625
1567	Vimentin	12388.361328125
1568	Vimentin	8636.4072265625
1569	Vimentin	5890.78466796875
1570	Vimentin	12036.169921875
1571	Vimentin	23389.80859375
1572	Vimentin	27870.44921875
1573	Vimentin	8502.513671875
1574	Vimentin	23934.142578125
1575	Vimentin	18396.564453125
1576	Vimentin	9945.869140625
1577	Vimentin	13864.90234375
1578	Vimentin	4637.861328125
1579	Vimentin	12116.03125
1580	Vimentin	32826
1581	Vimentin	13424.703125
1582	Vimentin	10520.7001953125
1583	Vimentin	12267
1584	Vimentin	38218.30078125
1585	Vimentin	10067.22265625
1586	Vimentin	22229.064453125
1587	Vimentin	18378.845703125
1588	Vimentin	13452.60546875
1589	Vimentin	24217.974609375
1590	Vimentin	17325.318359375
1591	Vimentin	17805.19140625
1592	Vimentin	7968.27490234375
1593	Vimentin	9067.25
1594	Vimentin	14191.7138671875
1595	Vimentin	10141.2001953125
1596	Vimentin	6643.4443359375
1597	Vimentin	24297.119140625
1598	Vimentin	18925.400390625
1599	Vimentin	15097.73046875
1600	Vimentin	23465.314453125
1601	Vimentin	11158.0869140625
1602	Vimentin	9043.162109375
1603	Vimentin	9275.1484375
1604	Vimentin	9229.6484375
1605	Vimentin	12938.734375
1606	Vimentin	2578.21044921875
1607	Vimentin	10383.6669921875
1608	Vimentin	11594.82421875
1609	Vimentin	9140.875
1610	Vimentin	7767.77783203125
1611	Vimentin	9313.599609375
1612	Vimentin	19345.125
1613	Vimentin	17577.25
1614	Vimentin	17679.390625
1615	Vimentin	18166.666015625
1616	Vimentin	14365.96484375
1617	Vimentin	6745.70849609375
1618	Vimentin	9837.662109375
1619	Vimentin	18292.7421875
1620	Vimentin	17391.947265625
1621	Vimentin	19476.232421875
1622	Vimentin	16260.236328125
1623	Vimentin	13088.767578125
1624	Vimentin	5289.22216796875
1625	Vimentin	14540.4765625
1626	Vimentin	22031.392578125
1627	Vimentin	9811.7041015625
1628	Vimentin	17422.15234375
1629	Vimentin	16145.9150390625
1630	Vimentin	33176.03125
1631	Vimentin	12474.1220703125
1632	Vimentin	10237.8935546875
1633	Vimentin	13659.6669921875
1634	Vimentin	20653
1635	Vimentin	36582.23046875
1636	Vimentin	12463.38671875
1637	Vimentin	6580.5771484375
1638	Vimentin	12319.26171875
1639	Vimentin	8679.8603515625
1640	Vimentin	9635.400390625
1641	Vimentin	19848.083984375
1642	Vimentin	24352.212890625
1643	Vimentin	12330.0546875
1644	Vimentin	15490.88671875
1645	Vimentin	11065.759765625
1646	Vimentin	39753.375
1647	Vimentin	11648.384765625
1648	Vimentin	19551.212890625
1649	Vimentin	21730.7734375
1650	Vimentin	15250.853515625
1651	Vimentin	9967.62109375
1652	Vimentin	13218.9033203125
1653	Vimentin	17867.650390625
1654	Vimentin	13490.921875
1655	Vimentin	16513.9375
1656	Vimentin	9757
1657	Vimentin	24591.705078125
1658	Vimentin	12257.1640625
1659	Vimentin	9048.8369140625
1660	Vimentin	8610.2255859375
1661	Vimentin	19795.259765625
1662	Vimentin	11246.6513671875
1663	Vimentin	16302.7626953125
1664	Vimentin	12785.064453125
1665	Vimentin	14396.7109375
1666	Vimentin	15624.4072265625
1667	Vimentin	20800.576171875
1668	Vimentin	10771.12890625
1669	Vimentin	9052.7314453125
1670	Vimentin	20782.3125
1671	Vimentin	17476.73828125
1672	Vimentin	11402.22265625
1673	Vimentin	11303.5
1674	Vimentin	10548.1884765625
1675	Vimentin	8674.7041015625
1676	Vimentin	11793.76171875
1677	Vimentin	19157.19140625
1678	Vimentin	17484.654296875
1679	Vimentin	16400.091796875
1680	Vimentin	21050.857421875
1681	Vimentin	5205.63623046875
1682	Vimentin	29342.1328125
1683	Vimentin	10594.6962890625
1684	Vimentin	13699.0224609375
1685	Vimentin	15867.103515625
1686	Vimentin	12245.380859375
1687	Vimentin	15392.8125
1688	Vimentin	20972.01953125
1689	Vimentin	13935.5
1690	Vimentin	6193.9111328125
1691	Vimentin	12456.0830078125
1692	Vimentin	9581.8447265625
1693	Vimentin	4241.458984375
1694	Vimentin	12954.3330078125
1695	Vimentin	15332.525390625
1696	Vimentin	16021.5673828125
1697	Vimentin	14152.7626953125
1698	Vimentin	11517.1943359375
1699	Vimentin	15591.2998046875
1700	Vimentin	11558.7548828125
1701	Vimentin	9841.4697265625
1702	Vimentin	16334.451171875
1703	Vimentin	14446.25390625
1704	Vimentin	5967.64990234375
1705	Vimentin	44009.41015625
1706	Vimentin	22184.7109375
1707	Vimentin	12828.80859375
1708	Vimentin	12192.6123046875
1709	Vimentin	9960.125
1710	Vimentin	7096.0712890625
1711	Vimentin	29664.22265625
1712	Vimentin	11238.4189453125
1713	Vimentin	13094.404296875
1714	Vimentin	27113.87890625
1715	Vimentin	13182.3515625
1716	Vimentin	11645.8330078125
1717	Vimentin	11877.5908203125
1718	Vimentin	18954.953125
1719	Vimentin	17476.857421875
1720	Vimentin	22357.9765625
1721	Vimentin	16556.947265625
1722	Vimentin	12152.48046875
1723	Vimentin	23588.578125
1724	Vimentin	18687.44140625
1725	Vimentin	8248.044921875
1726	Vimentin	12484.5810546875
1727	Vimentin	12923.7333984375
1728	Vimentin	15453.25
1729	Vimentin	11999.41015625
1730	Vimentin	20884.212890625
1731	Vimentin	17861.041015625
1732	Vimentin	6232.13330078125
1733	Vimentin	13600.4287109375
1734	Vimentin	26678.029296875
1735	Vimentin	26505.3515625
1736	Vimentin	13892.412109375
1737	Vimentin	26777.60546875
1738	Vimentin	15624.67578125
1739	Vimentin	8393.76171875
1740	Vimentin	9114.87890625
1741	Vimentin	11339.90625
1742	Vimentin	9959.205078125
1743	Vimentin	28895.45703125
1744	Vimentin	14849.0966796875
1745	Vimentin	18999.40625
1746	Vimentin	11095.5556640625
1747	Vimentin	11443.8828125
1748	Vimentin	20131.544921875
1749	Vimentin	11103.904296875
1750	Vimentin	10718.2314453125
1751	Vimentin	15129.689453125
1752	Vimentin	1678.40734863281
1753	Vimentin	13052.48046875
1754	Vimentin	12176.375
1755	Vimentin	27629
1756	Vimentin	15372.353515625
1757	Vimentin	9770.697265625
1758	Vimentin	7700.0966796875
1759	Vimentin	18403.265625
1760	Vimentin	17785.46484375
1761	Vimentin	11788.5615234375
1762	Vimentin	16104.21875
1763	Vimentin	8713.4384765625
1764	Vimentin	20982.453125
1765	Vimentin	5933.25
1766	Vimentin	14867.3330078125
1767	Vimentin	23127.724609375
1768	Vimentin	18490.802734375
1769	Vimentin	7748.03857421875
1770	Vimentin	16295.3271484375
1771	Vimentin	9124.736328125
1772	Vimentin	15440.7978515625
1773	Vimentin	23688.5
1774	Vimentin	16997.77734375
1775	Vimentin	25627.296875
1776	Vimentin	10662.89453125
1777	Vimentin	31388.75
1778	Vimentin	3526.40747070312
1779	Vimentin	6047.7021484375
1780	Vimentin	8854.9228515625
1781	Vimentin	16542.255859375
1782	Vimentin	8278.75
1783	Vimentin	15288.548828125
1784	Vimentin	10293.0400390625
1785	Vimentin	16988.25
1786	Vimentin	15748.20703125
1787	Vimentin	12336.6669921875
1788	Vimentin	14059.9150390625
1789	Vimentin	6745.7158203125
1790	Vimentin	4559.5654296875
1791	Vimentin	27351.17578125
1792	Vimentin	24123.765625
1793	Vimentin	20764.123046875
1794	Vimentin	25341.099609375
1795	Vimentin	7742.111328125
1796	Vimentin	12066.396484375
1797	Vimentin	18565.15625
1798	Vimentin	11432.3857421875
1799	Vimentin	13940.716796875
1800	Vimentin	10477.65625
1801	Vimentin	8475.8095703125
1802	Vimentin	31335.615234375
1803	Vimentin	14659.9169921875
1804	Vimentin	16501
1805	Vimentin	17472.26953125
1806	Vimentin	14175.9033203125
1807	Vimentin	14960.5146484375
1808	Vimentin	16940.189453125
1809	Vimentin	19943.515625
1810	Vimentin	24156.484375
1811	Vimentin	18203.693359375
1812	Vimentin	9190.357421875
1813	Vimentin	13492.896484375
1814	Vimentin	10565.42578125
1815	Vimentin	8955.814453125
1816	Vimentin	8623.6875
1817	Vimentin	5292.5205078125
1818	Vimentin	18156.80859375
1819	Vimentin	7618.9130859375
1820	Vimentin	13950.888671875
1821	Vimentin	16759.171875
1822	Vimentin	26859.857421875
1823	Vimentin	13494
1824	Vimentin	14717.384765625
1825	Vimentin	10454.435546875
1826	Vimentin	14048.4541015625
1827	Vimentin	11245.1337890625
1828	Vimentin	17453.80078125
1829	Vimentin	14692.140625
1830	Vimentin	6864.5498046875
1831	Vimentin	7142.529296875
1832	Vimentin	21332.12890625
1833	Vimentin	17430.759765625
1834	Vimentin	23611.640625
1835	Vimentin	19020.673828125
1836	Vimentin	17805.775390625
1837	Vimentin	8099.77783203125
1838	Vimentin	6708.6552734375
1839	Vimentin	12595.9033203125
1840	Vimentin	6569.04345703125
1841	Vimentin	18546.845703125
1842	Vimentin	24216.154296875
1843	Vimentin	24852.76953125
1844	Vimentin	16386.6171875
1845	Vimentin	12972.8388671875
1846	Vimentin	22174.326171875
1847	Vimentin	8414.41015625
1848	Vimentin	15809.6669921875
1849	Vimentin	28698.37109375
1850	Vimentin	16042.921875
1851	Vimentin	14612.818359375
1852	Vimentin	13222.7080078125
1853	Vimentin	24946.419921875
1854	Vimentin	14974.3974609375
1855	Vimentin	32089.044921875
1856	Vimentin	13091.0478515625
1857	Vimentin	15600.5908203125
1858	Vimentin	12417.869140625
1859	Vimentin	8985.849609375
1860	Vimentin	9872.810546875
1861	Vimentin	13764.76171875
1862	Vimentin	19069.650390625
1863	Vimentin	7852.58837890625
1864	Vimentin	10425
1865	Vimentin	14366.0986328125
1866	Vimentin	15055.5
1867	Vimentin	23957.13671875
1868	Vimentin	11038.2001953125
1869	Vimentin	14248.5380859375
1870	Vimentin	27870.51953125
1871	Vimentin	21685.263671875
1872	Vimentin	24727.84375
1873	Vimentin	9244.5556640625
1874	Vimentin	6632
1875	Vimentin	11062.7861328125
1876	Vimentin	8545.2958984375
1877	Vimentin	19466.939453125
1878	Vimentin	13321.79296875
1879	Vimentin	6061.375
1880	Vimentin	28514.37890625
1881	Vimentin	13905.359375
1882	Vimentin	12381.5263671875
1883	Vimentin	3219.83325195312
1884	Vimentin	9162.59375
1885	Vimentin	16406.978515625
1886	Vimentin	27524.8984375
1887	Vimentin	16939.189453125
1888	Vimentin	17795.1796875
1889	Vimentin	12992.7294921875
1890	Vimentin	31963.4453125
1891	Vimentin	20629.291015625
1892	Vimentin	12333.658203125
1893	Vimentin	8508.7333984375
1894	Vimentin	10091.2744140625
1895	Vimentin	9442.84375
1896	Vimentin	19178.474609375
1897	Vimentin	34090.58203125
1898	Vimentin	14017.0302734375
1899	Vimentin	7772.77783203125
1900	Vimentin	10859.5
1901	Vimentin	22804.111328125
1902	Vimentin	6723.64404296875
1903	Vimentin	37818.140625
1904	Vimentin	15273.48828125
1905	Vimentin	9076.28125
1906	Vimentin	6693.46826171875
1907	Vimentin	15926.171875
1908	Vimentin	14246
1909	Vimentin	31490.234375
1910	Vimentin	11697.978515625
1911	Vimentin	16277.2158203125
1912	Vimentin	4656.91650390625
1913	Vimentin	36191.23046875
1914	Vimentin	24775.130859375
1915	Vimentin	22574.0546875
1916	Vimentin	27939.572265625
1917	Vimentin	5795.2666015625
1918	Vimentin	7264.35302734375
1919	Vimentin	10547.5556640625
1920	Vimentin	24338.029296875
1921	Vimentin	34241
1922	Vimentin	27304
1923	Vimentin	19517.625
1924	Vimentin	36712.609375
1925	Vimentin	13925.8603515625
1926	Vimentin	12649.2646484375
1927	Vimentin	15579.8330078125
1928	Vimentin	8823.2626953125
1929	Vimentin	22735.17578125
1930	Vimentin	20574.3671875
1931	Vimentin	15522.099609375
1932	Vimentin	7518.1025390625
1933	Vimentin	20574.294921875
1934	Vimentin	10609.9306640625
1935	Vimentin	13054.615234375
1936	Vimentin	4944.4443359375
1937	Vimentin	12391.1923828125
1938	Vimentin	45070.890625
1939	Vimentin	12590.388671875
1940	Vimentin	8106.25
1941	Vimentin	18646.19921875
1942	Vimentin	16887.740234375
1943	Vimentin	19855.7265625
1944	Vimentin	21336.71484375
1945	Vimentin	21942.2265625
1946	Vimentin	16227.0439453125
1947	Vimentin	16285.12109375
1948	Vimentin	43904.39453125
1949	Vimentin	11273.12109375
1950	Vimentin	20530.48046875
1951	Vimentin	5540.96875
1952	Vimentin	37459.6015625
1953	Vimentin	14500.6728515625
1954	Vimentin	20070.236328125
1955	Vimentin	26698.791015625
1956	Vimentin	25783.708984375
1957	Vimentin	14096.119140625
1958	Vimentin	12363.3681640625
1959	Vimentin	24699.11328125
1960	Vimentin	14832.3330078125
1961	Vimentin	21540.796875
1962	Vimentin	5246.947265625
1963	Vimentin	18086.609375
1964	Vimentin	27824.583984375
1965	Vimentin	10737.4619140625
1966	Vimentin	11590.1337890625
1967	Vimentin	8989.5458984375
1968	Vimentin	19708.341796875
1969	Vimentin	14431.0205078125
1970	Vimentin	6209.2001953125
1971	Vimentin	8594.9169921875
1972	Vimentin	19943.455078125
1973	Vimentin	21658.18359375
1974	Vimentin	5420.75
1975	Vimentin	12590.234375
1976	Vimentin	22337.98046875
1977	Vimentin	18534.400390625
1978	Vimentin	35481.109375
1979	Vimentin	23586.857421875
1980	Vimentin	20597.53515625
1981	Vimentin	11150.4189453125
1982	Vimentin	13711.375
1983	Vimentin	11870.70703125
1984	Vimentin	27791.615234375
1985	Vimentin	19392.978515625
1986	Vimentin	17428.333984375
1987	Vimentin	17100.484375
1988	Vimentin	22765.59375
1989	Vimentin	13119.75390625
1990	Vimentin	20971.970703125
1991	Vimentin	12821.857421875
1992	Vimentin	7260.28564453125
1993	Vimentin	17801.65234375
1994	Vimentin	15004.77734375
1995	Vimentin	6875.20703125
1996	Vimentin	10429.412109375
1997	Vimentin	19782.7890625
1998	Vimentin	21789.169921875
1999	Vimentin	15407.2421875
[truncated: 21,993 more rows]
