# Supplementary material for: DCLK1 isoform (DCLK1-S) as a critical player in promoting inflammation, tissue remodeling, and EMT in mouse models of colitis
Source: PLoS Pathog. 2025 Aug 21;21(8):e1013360. doi: 10.1371/journal.ppat.1013360 (PMC12370143; doi:10.1371/journal.ppat.1013360)
Supplement: S1 File — (ZIP) [file ppat.1013360.s007.zip › 175476_Cell_DCLK1Yb172Di_Cell_MMP_.csv]

	variable	Counts
1	DCLK1	15171.314453125
2	DCLK1	16384.919921875
3	DCLK1	8529.6435546875
4	DCLK1	10013.4072265625
5	DCLK1	20207.767578125
6	DCLK1	20285.857421875
7	DCLK1	24986.44921875
8	DCLK1	14960.2392578125
9	DCLK1	35241.66015625
10	DCLK1	14928.599609375
11	DCLK1	11879.3876953125
12	DCLK1	14673.134765625
13	DCLK1	18432.8125
14	DCLK1	13927.2998046875
15	DCLK1	14667.2255859375
16	DCLK1	10773.958984375
17	DCLK1	5174.89453125
18	DCLK1	18637.69921875
19	DCLK1	13188.0732421875
20	DCLK1	13902.484375
21	DCLK1	24825.060546875
22	DCLK1	15544.6669921875
23	DCLK1	15702.25
24	DCLK1	15565.75
25	DCLK1	20659.04296875
26	DCLK1	19027.484375
27	DCLK1	11785.9296875
28	DCLK1	12712.6728515625
29	DCLK1	10159.0400390625
30	DCLK1	13108.1142578125
31	DCLK1	20696.447265625
32	DCLK1	13688.8349609375
33	DCLK1	18812.22265625
34	DCLK1	15864.7939453125
35	DCLK1	25627.0859375
36	DCLK1	10256.603515625
37	DCLK1	8193
38	DCLK1	16194.4072265625
39	DCLK1	12961.3876953125
40	DCLK1	17113.111328125
41	DCLK1	9973.84765625
42	DCLK1	17970.484375
43	DCLK1	8193
44	DCLK1	1928.52941894531
45	DCLK1	13957.6669921875
46	DCLK1	20873.64453125
47	DCLK1	3010.30615234375
48	DCLK1	37449.74609375
49	DCLK1	16384.87890625
50	DCLK1	10923.599609375
51	DCLK1	7100.7333984375
52	DCLK1	8336.6845703125
53	DCLK1	28494.826171875
54	DCLK1	34869.23046875
55	DCLK1	12247.576171875
56	DCLK1	10013.4443359375
57	DCLK1	18341.1640625
58	DCLK1	39853.59375
59	DCLK1	8192.91650390625
60	DCLK1	15019.6455078125
61	DCLK1	11980.65625
62	DCLK1	8193
63	DCLK1	21504.84375
64	DCLK1	20480.955078125
65	DCLK1	19234.275390625
66	DCLK1	8852.080078125
67	DCLK1	6037.203125
68	DCLK1	6086.45703125
69	DCLK1	5882.384765625
70	DCLK1	26375.072265625
71	DCLK1	10602.3828125
72	DCLK1	12201.787109375
73	DCLK1	22152.03125
74	DCLK1	24576.833984375
75	DCLK1	12624.671875
76	DCLK1	10735.3447265625
77	DCLK1	6554.60009765625
78	DCLK1	15162.2392578125
79	DCLK1	14473.5
80	DCLK1	15019.5625
81	DCLK1	29194.017578125
82	DCLK1	16384.888671875
83	DCLK1	24576.845703125
84	DCLK1	13587.70703125
85	DCLK1	9442.576171875
86	DCLK1	17217.94921875
87	DCLK1	28300.46484375
88	DCLK1	21786.1640625
89	DCLK1	18312.470703125
90	DCLK1	16653.474609375
91	DCLK1	13881.8193359375
92	DCLK1	22528.875
93	DCLK1	30075.53515625
94	DCLK1	10923.642578125
95	DCLK1	15872.9375
96	DCLK1	13535.5654296875
97	DCLK1	21300.072265625
98	DCLK1	11398.478515625
99	DCLK1	13527.279296875
100	DCLK1	11235.685546875
101	DCLK1	6643.13525390625
102	DCLK1	15702.25
103	DCLK1	9973.869140625
104	DCLK1	17307.916015625
105	DCLK1	12038.2041015625
106	DCLK1	15421.1650390625
107	DCLK1	15214.6162109375
108	DCLK1	16003.9072265625
109	DCLK1	23526.615234375
110	DCLK1	18370.84765625
111	DCLK1	18498.966796875
112	DCLK1	5852.39306640625
113	DCLK1	12765.208984375
114	DCLK1	21590.953125
115	DCLK1	17067.521484375
116	DCLK1	42477.59375
117	DCLK1	14098.8369140625
118	DCLK1	10427.13671875
119	DCLK1	14457.470703125
120	DCLK1	25357.072265625
121	DCLK1	16385
122	DCLK1	14336.9375
123	DCLK1	11438.8115234375
124	DCLK1	27684.138671875
125	DCLK1	10348.7890625
126	DCLK1	19234.24609375
127	DCLK1	13478.11328125
128	DCLK1	28824.47265625
129	DCLK1	16741.130859375
130	DCLK1	7049.91845703125
131	DCLK1	18725.572265625
132	DCLK1	22094.455078125
133	DCLK1	12440.6484375
134	DCLK1	15143.681640625
135	DCLK1	18432.958984375
136	DCLK1	23178.21875
137	DCLK1	22392.267578125
138	DCLK1	17841.267578125
139	DCLK1	21685.548828125
140	DCLK1	21779.572265625
141	DCLK1	15351.693359375
142	DCLK1	12800.96875
143	DCLK1	17826.65625
144	DCLK1	14824.5361328125
145	DCLK1	14336.90625
146	DCLK1	16384.9189453125
147	DCLK1	19456.92578125
148	DCLK1	11628.30078125
149	DCLK1	22795.986328125
150	DCLK1	26093.814453125
151	DCLK1	15186.09765625
152	DCLK1	16384.9306640625
153	DCLK1	16020.8115234375
154	DCLK1	17060.525390625
155	DCLK1	21203.666015625
156	DCLK1	12193.697265625
157	DCLK1	14247.9130859375
158	DCLK1	12249.2138671875
159	DCLK1	13810.328125
160	DCLK1	20285.80859375
161	DCLK1	11411.25
162	DCLK1	14939.279296875
163	DCLK1	9831.3330078125
164	DCLK1	13312.9375
165	DCLK1	16384.86328125
166	DCLK1	13313
167	DCLK1	33911.7890625
168	DCLK1	26357.6953125
169	DCLK1	20084.484375
170	DCLK1	7711.08837890625
171	DCLK1	12726.388671875
172	DCLK1	9012.150390625
173	DCLK1	13908.279296875
174	DCLK1	15742.451171875
175	DCLK1	19115.583984375
176	DCLK1	13313
177	DCLK1	11566.087890625
178	DCLK1	31546.029296875
179	DCLK1	13902.484375
180	DCLK1	10427.0908203125
181	DCLK1	17408.9375
182	DCLK1	11642.2236328125
183	DCLK1	14641.8935546875
184	DCLK1	15421.2060546875
185	DCLK1	21426.076171875
186	DCLK1	20165.76953125
187	DCLK1	14261.111328125
188	DCLK1	14922.0712890625
189	DCLK1	13535.5439453125
190	DCLK1	10658.5244140625
191	DCLK1	8715.8720703125
192	DCLK1	9907.5810546875
193	DCLK1	7802.90478515625
194	DCLK1	9363.25
195	DCLK1	12110.8916015625
196	DCLK1	16107.24609375
197	DCLK1	12544.90625
198	DCLK1	15810.0703125
199	DCLK1	11035.041015625
200	DCLK1	22167.353515625
201	DCLK1	10163.2021484375
202	DCLK1	15292.7109375
203	DCLK1	27151.486328125
204	DCLK1	11530.4072265625
205	DCLK1	12842.458984375
206	DCLK1	13654.2587890625
207	DCLK1	12618.517578125
208	DCLK1	10559.533203125
209	DCLK1	16940.3046875
210	DCLK1	13350.92578125
211	DCLK1	15799.7861328125
212	DCLK1	14564.45703125
213	DCLK1	18454.484375
214	DCLK1	22056.19140625
215	DCLK1	16913.419921875
216	DCLK1	12859.291015625
217	DCLK1	9558.2919921875
218	DCLK1	14530.056640625
219	DCLK1	17146.953125
220	DCLK1	13510.5439453125
221	DCLK1	12909.5458984375
222	DCLK1	22236.357421875
223	DCLK1	20356.7265625
224	DCLK1	13312.875
225	DCLK1	11906.6201171875
226	DCLK1	8192.9443359375
227	DCLK1	7607.85693359375
228	DCLK1	17645.2109375
229	DCLK1	15214.6123046875
230	DCLK1	13927.3662109375
231	DCLK1	18944.890625
232	DCLK1	12800.96875
233	DCLK1	11916.6064453125
234	DCLK1	15360.96875
235	DCLK1	16913.419921875
236	DCLK1	15247.138671875
237	DCLK1	7412.76171875
238	DCLK1	17598.517578125
239	DCLK1	23211.52734375
240	DCLK1	18954.94140625
241	DCLK1	10083.435546875
242	DCLK1	13654.2998046875
243	DCLK1	11469.771484375
244	DCLK1	16821.80078125
245	DCLK1	16384.89453125
246	DCLK1	14304.4130859375
247	DCLK1	5462.29150390625
248	DCLK1	18782.48828125
249	DCLK1	16970.03515625
250	DCLK1	6145
251	DCLK1	15124.6044921875
252	DCLK1	12529.94140625
253	DCLK1	18867.36328125
254	DCLK1	17270.513671875
255	DCLK1	8674.7646484375
256	DCLK1	16700
257	DCLK1	14469.896484375
258	DCLK1	14928.5556640625
259	DCLK1	12529.94140625
260	DCLK1	14200.400390625
261	DCLK1	18569.43359375
262	DCLK1	7209.9599609375
263	DCLK1	12770.80859375
264	DCLK1	20165.7890625
265	DCLK1	15214.642578125
266	DCLK1	10820.623046875
267	DCLK1	15687.7451171875
268	DCLK1	16384.91796875
269	DCLK1	14690.0693359375
270	DCLK1	13654.2666015625
271	DCLK1	10650.5498046875
272	DCLK1	3641.86108398438
273	DCLK1	13654.3330078125
274	DCLK1	15544.6923828125
275	DCLK1	7836.78271484375
276	DCLK1	12430.20703125
277	DCLK1	11916.6181640625
278	DCLK1	16765.8828125
279	DCLK1	11566.1767578125
280	DCLK1	10923.619140625
281	DCLK1	8192.98193359375
282	DCLK1	9216.9375
283	DCLK1	17408.90625
284	DCLK1	21163.583984375
285	DCLK1	18023.32421875
286	DCLK1	16384.9658203125
287	DCLK1	16384.947265625
288	DCLK1	9012.2001953125
289	DCLK1	19768.54296875
290	DCLK1	11364.0166015625
291	DCLK1	9103.2041015625
292	DCLK1	20659
293	DCLK1	15872.96875
294	DCLK1	18905.5390625
295	DCLK1	24576.794921875
296	DCLK1	16577.646484375
297	DCLK1	17295.083984375
298	DCLK1	16804.94921875
299	DCLK1	16827.67578125
300	DCLK1	18971.841796875
301	DCLK1	21239.333984375
302	DCLK1	14336.875
303	DCLK1	29943.96484375
304	DCLK1	19505.71484375
305	DCLK1	10241
306	DCLK1	11776.875
307	DCLK1	17678.369140625
308	DCLK1	14399
309	DCLK1	18521.95703125
310	DCLK1	7259.708984375
311	DCLK1	18971.81640625
312	DCLK1	16384.9365234375
313	DCLK1	8674.8828125
314	DCLK1	21441.666015625
315	DCLK1	17408.9375
316	DCLK1	20853.2734375
317	DCLK1	11735.4462890625
318	DCLK1	18774.208984375
319	DCLK1	13654.3330078125
320	DCLK1	10923.599609375
321	DCLK1	11013.1474609375
322	DCLK1	10864.25
323	DCLK1	13406.0908203125
324	DCLK1	18065.28125
325	DCLK1	18432.875
326	DCLK1	11916.5908203125
327	DCLK1	9103.22265625
328	DCLK1	20025.77734375
329	DCLK1	17109.859375
330	DCLK1	21598
331	DCLK1	12217.10546875
332	DCLK1	4682.09521484375
333	DCLK1	12604.015625
334	DCLK1	5042.23095703125
335	DCLK1	4469.36376953125
336	DCLK1	16931
337	DCLK1	5595.53662109375
338	DCLK1	10427.13671875
339	DCLK1	11142.0400390625
340	DCLK1	23302.533203125
341	DCLK1	12288.9501953125
342	DCLK1	20257.400390625
343	DCLK1	8193
344	DCLK1	7209.9599609375
345	DCLK1	8804.328125
346	DCLK1	11726.7060546875
347	DCLK1	20165.76953125
348	DCLK1	14473.466796875
349	DCLK1	14722.7822265625
350	DCLK1	14895.5458984375
351	DCLK1	14604.0546875
352	DCLK1	19347.95703125
353	DCLK1	24576.810546875
354	DCLK1	20228
355	DCLK1	17514.861328125
356	DCLK1	20875.2890625
357	DCLK1	17514.896484375
358	DCLK1	15056.486328125
359	DCLK1	14848.9375
360	DCLK1	19918.724609375
361	DCLK1	20853.2734375
362	DCLK1	22083.609375
363	DCLK1	12061.361328125
364	DCLK1	10996.8994140625
365	DCLK1	35565.87890625
366	DCLK1	14947.7021484375
367	DCLK1	15565.7001953125
368	DCLK1	11658.7880859375
369	DCLK1	11171.88671875
370	DCLK1	16384.9521484375
371	DCLK1	10029.103515625
372	DCLK1	18099.5234375
373	DCLK1	15729.5732421875
374	DCLK1	13350.8515625
375	DCLK1	26624.8125
376	DCLK1	8624.10546875
377	DCLK1	14150.7724609375
378	DCLK1	1
379	DCLK1	15953.75
380	DCLK1	23178.255859375
381	DCLK1	15980.3330078125
382	DCLK1	14200.400390625
383	DCLK1	19895.7421875
384	DCLK1	12183.8720703125
385	DCLK1	8192.95849609375
386	DCLK1	6657
387	DCLK1	16384.89453125
388	DCLK1	10013.388671875
389	DCLK1	19661.771484375
390	DCLK1	24576.837890625
391	DCLK1	18878.109375
392	DCLK1	10923.56640625
393	DCLK1	18582.744140625
394	DCLK1	16577.705078125
395	DCLK1	19736.13671875
396	DCLK1	23683.208984375
397	DCLK1	21405.791015625
398	DCLK1	12935.6318359375
399	DCLK1	11767.626953125
400	DCLK1	24273.37109375
401	DCLK1	5571.5400390625
402	DCLK1	20307.802734375
403	DCLK1	10486.7197265625
404	DCLK1	23131.17578125
405	DCLK1	9638.587890625
406	DCLK1	22408.42578125
407	DCLK1	11118.7138671875
408	DCLK1	24095
409	DCLK1	8193
410	DCLK1	21239.333984375
411	DCLK1	22310.95703125
412	DCLK1	15994.8095703125
413	DCLK1	21651.177734375
414	DCLK1	15948.0263671875
415	DCLK1	29378.96484375
416	DCLK1	17970.419921875
417	DCLK1	5350.8369140625
418	DCLK1	11879.375
419	DCLK1	17377.84765625
420	DCLK1	13831.5712890625
421	DCLK1	11235.7138671875
422	DCLK1	17278.58203125
423	DCLK1	26093.833984375
424	DCLK1	21326.080078125
425	DCLK1	16384.92578125
426	DCLK1	26887.359375
427	DCLK1	25823.390625
428	DCLK1	16384.900390625
429	DCLK1	14494.4619140625
430	DCLK1	23864.478515625
431	DCLK1	10185.6484375
432	DCLK1	9558.3056640625
433	DCLK1	14824.5712890625
434	DCLK1	18205.333984375
435	DCLK1	20708.375
436	DCLK1	15716.2041015625
437	DCLK1	15421.1171875
438	DCLK1	28147.640625
439	DCLK1	10923.599609375
440	DCLK1	11469.7998046875
441	DCLK1	4312.5263671875
442	DCLK1	21846.166015625
443	DCLK1	15156.125
444	DCLK1	21734.734375
445	DCLK1	20822.208984375
446	DCLK1	16688.314453125
447	DCLK1	10013.388671875
448	DCLK1	20025.833984375
449	DCLK1	21239.388671875
450	DCLK1	12137.22265625
451	DCLK1	12493.75
452	DCLK1	14170.865234375
453	DCLK1	22310.935546875
454	DCLK1	14336.9169921875
455	DCLK1	18548.849609375
456	DCLK1	13957.685546875
457	DCLK1	11664.1357421875
458	DCLK1	18172.291015625
459	DCLK1	16242.4609375
460	DCLK1	27619.54296875
461	DCLK1	14778.6474609375
462	DCLK1	20625.458984375
463	DCLK1	18725.46484375
464	DCLK1	18763.177734375
465	DCLK1	12288.888671875
466	DCLK1	22809.9609375
467	DCLK1	20317.013671875
468	DCLK1	28888.341796875
469	DCLK1	13789.455078125
470	DCLK1	17348.646484375
471	DCLK1	15124.615234375
472	DCLK1	23832.091796875
473	DCLK1	11879.349609375
474	DCLK1	21394.8671875
475	DCLK1	4552.0556640625
476	DCLK1	13560.0693359375
477	DCLK1	19834.158203125
478	DCLK1	24576.8046875
479	DCLK1	11833.8779296875
480	DCLK1	17909
481	DCLK1	26397.3046875
482	DCLK1	38322.45703125
483	DCLK1	24933.05859375
484	DCLK1	18619.068359375
485	DCLK1	15214.7138671875
486	DCLK1	21145.08203125
487	DCLK1	24083.337890625
488	DCLK1	9040.4140625
489	DCLK1	23874.71484375
490	DCLK1	14704.564453125
491	DCLK1	12452.7998046875
492	DCLK1	14637.3203125
493	DCLK1	5243.8798828125
494	DCLK1	14960.2607421875
495	DCLK1	10278.2001953125
496	DCLK1	19276.205078125
497	DCLK1	24751.04296875
498	DCLK1	8010.9443359375
499	DCLK1	18370.87890625
500	DCLK1	6302.53857421875
501	DCLK1	10275.677734375
502	DCLK1	20613.033203125
503	DCLK1	16384.8935546875
504	DCLK1	8353.607421875
505	DCLK1	17225.076171875
506	DCLK1	13255.416015625
507	DCLK1	16384.8916015625
508	DCLK1	18023.25
509	DCLK1	10571.2578125
510	DCLK1	11651.822265625
511	DCLK1	11812.697265625
512	DCLK1	3073
513	DCLK1	11754.673828125
514	DCLK1	8648.0556640625
515	DCLK1	2049
516	DCLK1	2571.03930664062
517	DCLK1	8705
518	DCLK1	12856.9892578125
519	DCLK1	7142.7177734375
520	DCLK1	8002.44189453125
521	DCLK1	12744.111328125
522	DCLK1	15019.59375
523	DCLK1	19505.572265625
524	DCLK1	11211.052734375
525	DCLK1	9617.673828125
526	DCLK1	12529.8828125
527	DCLK1	8025.7548828125
528	DCLK1	12015.7998046875
529	DCLK1	17204.099609375
530	DCLK1	15872.9375
531	DCLK1	16775
532	DCLK1	13322.5048828125
533	DCLK1	6554.533203125
534	DCLK1	11763.8115234375
535	DCLK1	14698.3671875
536	DCLK1	12673.646484375
537	DCLK1	12063.9013671875
538	DCLK1	21380.01171875
539	DCLK1	15066.6669921875
540	DCLK1	8192.9443359375
541	DCLK1	13444.205078125
542	DCLK1	15499.296875
543	DCLK1	13108.150390625
544	DCLK1	12484
545	DCLK1	21092.943359375
546	DCLK1	16959.75390625
547	DCLK1	16555.572265625
548	DCLK1	12288.9638671875
549	DCLK1	16384.919921875
550	DCLK1	14678.2919921875
551	DCLK1	11763.8203125
552	DCLK1	13506.67578125
553	DCLK1	9682.4091796875
554	DCLK1	21118.021484375
555	DCLK1	12604.0380859375
556	DCLK1	14170.810546875
557	DCLK1	13108.1337890625
558	DCLK1	12744.0791015625
559	DCLK1	14044.314453125
560	DCLK1	12288.8955078125
561	DCLK1	19445.615234375
562	DCLK1	12156.8388671875
563	DCLK1	15292.599609375
564	DCLK1	10564.341796875
565	DCLK1	12562.06640625
566	DCLK1	26467.27734375
567	DCLK1	26277.01953125
568	DCLK1	20947.505859375
569	DCLK1	10747.451171875
570	DCLK1	7168.9375
571	DCLK1	25095.3671875
572	DCLK1	22626.427734375
573	DCLK1	23164.431640625
574	DCLK1	21095.3125
575	DCLK1	17408.916015625
576	DCLK1	27119.103515625
577	DCLK1	18183.169921875
578	DCLK1	12399.703125
579	DCLK1	11865.20703125
580	DCLK1	10923.5869140625
581	DCLK1	24030.666015625
582	DCLK1	18585.775390625
583	DCLK1	19006.359375
584	DCLK1	12604.0771484375
585	DCLK1	4796.31689453125
586	DCLK1	13742.3544921875
587	DCLK1	19581.78125
588	DCLK1	19519.234375
589	DCLK1	10582.3125
590	DCLK1	10013.388671875
591	DCLK1	25161.857421875
592	DCLK1	15653.4912109375
593	DCLK1	15903.029296875
594	DCLK1	16584.6953125
595	DCLK1	17278.564453125
596	DCLK1	21426.138671875
597	DCLK1	15585.6826171875
598	DCLK1	20370.189453125
599	DCLK1	16827.73046875
600	DCLK1	19310.607421875
601	DCLK1	17270.568359375
602	DCLK1	5042.23095703125
603	DCLK1	14150.75
604	DCLK1	15867.515625
605	DCLK1	17015.076171875
606	DCLK1	19182.12109375
607	DCLK1	14795.42578125
608	DCLK1	14494.4619140625
609	DCLK1	13975.5
610	DCLK1	22421.052734375
611	DCLK1	15819.9658203125
612	DCLK1	9413.021484375
613	DCLK1	11369.408203125
614	DCLK1	2979.9091796875
615	DCLK1	18205.333984375
616	DCLK1	16120.693359375
617	DCLK1	24776.650390625
618	DCLK1	16527.373046875
619	DCLK1	12935.6845703125
620	DCLK1	9363.25
621	DCLK1	29492.05078125
622	DCLK1	22599.482421875
623	DCLK1	23745.681640625
624	DCLK1	21651.142578125
625	DCLK1	17040.3203125
626	DCLK1	20188.375
627	DCLK1	14878.37890625
628	DCLK1	9261.478515625
629	DCLK1	18569.466796875
630	DCLK1	14872.5849609375
631	DCLK1	17713.3515625
632	DCLK1	11996.392578125
633	DCLK1	15156.099609375
634	DCLK1	19234.173828125
635	DCLK1	13864.3076171875
636	DCLK1	17809.609375
637	DCLK1	17430.701171875
638	DCLK1	18335.404296875
639	DCLK1	7646.84423828125
640	DCLK1	6780.5517578125
641	DCLK1	9040.37890625
642	DCLK1	14247.9560546875
643	DCLK1	22852.18359375
644	DCLK1	19220.595703125
645	DCLK1	17040.279296875
646	DCLK1	15391.939453125
647	DCLK1	3511.85717773438
648	DCLK1	11398.521484375
649	DCLK1	23699.16015625
650	DCLK1	1446.64709472656
651	DCLK1	9773.89453125
652	DCLK1	19581.732421875
653	DCLK1	7448.22705078125
654	DCLK1	16794.474609375
655	DCLK1	8764.51171875
656	DCLK1	16991.703125
657	DCLK1	16741.04296875
658	DCLK1	10650.599609375
659	DCLK1	16866.765625
660	DCLK1	18905.4765625
661	DCLK1	18239.6796875
662	DCLK1	10316.8515625
663	DCLK1	11514.02734375
664	DCLK1	23522.40625
665	DCLK1	9831.36328125
666	DCLK1	8520.66015625
667	DCLK1	15640.13671875
668	DCLK1	12935.7373046875
669	DCLK1	7802.90478515625
670	DCLK1	12399.6220703125
671	DCLK1	13406.0908203125
672	DCLK1	9638.6279296875
673	DCLK1	17003.189453125
674	DCLK1	8457.2255859375
675	DCLK1	25416.986328125
676	DCLK1	14457.44140625
677	DCLK1	14849
678	DCLK1	21163.583984375
679	DCLK1	14494.5
680	DCLK1	2979.9091796875
681	DCLK1	19505.666015625
682	DCLK1	23356.830078125
683	DCLK1	16003.8837890625
684	DCLK1	10045.9169921875
685	DCLK1	10403.4599609375
686	DCLK1	8192.9873046875
687	DCLK1	23577.732421875
688	DCLK1	33587.94921875
689	DCLK1	12048.009765625
690	DCLK1	17058.232421875
691	DCLK1	19522.234375
692	DCLK1	17015.115234375
693	DCLK1	12961.4326171875
694	DCLK1	18684.4296875
695	DCLK1	15592.12890625
696	DCLK1	10650.599609375
697	DCLK1	31676.43359375
698	DCLK1	14778.6279296875
699	DCLK1	12851.1376953125
700	DCLK1	7235.4677734375
701	DCLK1	12744.07421875
702	DCLK1	12744.111328125
703	DCLK1	13406.0908203125
704	DCLK1	13264.1904296875
705	DCLK1	14336.9169921875
706	DCLK1	10628.4052734375
707	DCLK1	20025.77734375
708	DCLK1	20403.623046875
709	DCLK1	12171.9140625
710	DCLK1	21760.859375
711	DCLK1	14418.83984375
712	DCLK1	17113.06640625
713	DCLK1	14786.51171875
714	DCLK1	21358.58984375
715	DCLK1	12288.90625
716	DCLK1	15662.087890625
717	DCLK1	14444.7236328125
718	DCLK1	16050.55078125
719	DCLK1	10923.5556640625
720	DCLK1	13108.0859375
721	DCLK1	16028.6953125
722	DCLK1	13560.0859375
723	DCLK1	27434.48828125
724	DCLK1	10335.4765625
725	DCLK1	12835.099609375
726	DCLK1	22191.810546875
727	DCLK1	12604.0380859375
728	DCLK1	13836.3115234375
729	DCLK1	20480.927734375
730	DCLK1	14824.619140625
731	DCLK1	22727.09765625
732	DCLK1	25362.369140625
733	DCLK1	11469.76953125
734	DCLK1	9831.400390625
735	DCLK1	21934.291015625
736	DCLK1	21709.6328125
737	DCLK1	15565.7998046875
738	DCLK1	9638.6171875
739	DCLK1	14304.4287109375
740	DCLK1	21917.15625
741	DCLK1	17146.96484375
742	DCLK1	20239.91796875
743	DCLK1	15104.921875
744	DCLK1	26538.267578125
745	DCLK1	11818.951171875
746	DCLK1	12288.875
747	DCLK1	16028.7392578125
748	DCLK1	13742.38671875
749	DCLK1	15672.521484375
750	DCLK1	20339.5859375
751	DCLK1	17750.166015625
752	DCLK1	19590.45703125
753	DCLK1	21989.89453125
754	DCLK1	14523.068359375
755	DCLK1	17960.2890625
756	DCLK1	13108.177734375
757	DCLK1	18205.4453125
758	DCLK1	16384.962890625
759	DCLK1	21993.783203125
760	DCLK1	10923.6083984375
761	DCLK1	17970.4296875
762	DCLK1	4506.5751953125
763	DCLK1	21958.814453125
764	DCLK1	11676.919921875
765	DCLK1	3781.92309570312
766	DCLK1	10628.4326171875
767	DCLK1	10143.4521484375
768	DCLK1	12472.34375
769	DCLK1	12971.625
770	DCLK1	13798
771	DCLK1	16384.912109375
772	DCLK1	10628.4052734375
773	DCLK1	10366.3671875
774	DCLK1	13166.6611328125
775	DCLK1	17695.580078125
776	DCLK1	16024.8134765625
777	DCLK1	16050.5302734375
778	DCLK1	7542.8251953125
779	DCLK1	10202.3583984375
780	DCLK1	8583.0712890625
781	DCLK1	13459.25
782	DCLK1	14336.9580078125
783	DCLK1	19213.072265625
784	DCLK1	21141.5
785	DCLK1	19661.71484375
786	DCLK1	18725.486328125
787	DCLK1	19234.26171875
788	DCLK1	6302.53857421875
789	DCLK1	18478.376953125
790	DCLK1	9175.9599609375
791	DCLK1	12093.9287109375
792	DCLK1	18239.66015625
793	DCLK1	13831.583984375
794	DCLK1	15474.72265625
795	DCLK1	3486.95751953125
796	DCLK1	24005.208984375
797	DCLK1	14044.4287109375
798	DCLK1	12171.9140625
799	DCLK1	14928.6220703125
800	DCLK1	15656.6884765625
801	DCLK1	19927.37890625
802	DCLK1	9363.2861328125
803	DCLK1	8441.2421875
804	DCLK1	18432.84375
805	DCLK1	13312.875
806	DCLK1	22083.564453125
807	DCLK1	12935.6845703125
808	DCLK1	13430.4755859375
809	DCLK1	23348.05078125
810	DCLK1	10660.4091796875
811	DCLK1	19927.40625
812	DCLK1	20165.76953125
813	DCLK1	25627.076171875
814	DCLK1	13450.4921875
815	DCLK1	23406.54296875
816	DCLK1	13459.2861328125
817	DCLK1	12156.87109375
818	DCLK1	8287.1376953125
819	DCLK1	16986.12890625
820	DCLK1	15019.625
821	DCLK1	17750.25
822	DCLK1	30111.87890625
823	DCLK1	8192.97802734375
824	DCLK1	19981.4140625
825	DCLK1	2892.29418945312
826	DCLK1	10241
827	DCLK1	21371.3046875
828	DCLK1	17129.63671875
829	DCLK1	13902.5048828125
830	DCLK1	11538.9716796875
831	DCLK1	20025.77734375
832	DCLK1	14457.3525390625
833	DCLK1	14746.5595703125
834	DCLK1	11469.7333984375
835	DCLK1	22034.517578125
836	DCLK1	12744.037109375
837	DCLK1	19394.203125
838	DCLK1	6242.52392578125
839	DCLK1	16384.9296875
840	DCLK1	21846.212890625
841	DCLK1	19661.685546875
842	DCLK1	9055.2626953125
843	DCLK1	14221
844	DCLK1	21371.2890625
845	DCLK1	15267.7958984375
846	DCLK1	8193
847	DCLK1	16384.9501953125
848	DCLK1	9514.2470703125
849	DCLK1	17555.19921875
850	DCLK1	31440.3515625
851	DCLK1	18789.890625
852	DCLK1	30181.841796875
853	DCLK1	14018.3662109375
854	DCLK1	5685.2041015625
855	DCLK1	11797.4404296875
856	DCLK1	24751.126953125
857	DCLK1	14944.58203125
858	DCLK1	15942.1083984375
859	DCLK1	12288.9501953125
860	DCLK1	12744.06640625
861	DCLK1	8025.7548828125
862	DCLK1	11373.3173828125
863	DCLK1	13144.1865234375
864	DCLK1	19774.62109375
865	DCLK1	17695.580078125
866	DCLK1	13459.2138671875
867	DCLK1	20285.841796875
868	DCLK1	14792.02734375
869	DCLK1	18996.83984375
870	DCLK1	13560.103515625
871	DCLK1	9156.7353515625
872	DCLK1	23714.525390625
873	DCLK1	13975.470703125
874	DCLK1	27070.021484375
875	DCLK1	16016.71875
876	DCLK1	12288.900390625
877	DCLK1	14839.3017578125
878	DCLK1	14867.9072265625
879	DCLK1	24121.8046875
880	DCLK1	22686.384765625
881	DCLK1	7209.9599609375
882	DCLK1	13742.38671875
883	DCLK1	12744.0615234375
884	DCLK1	15214.607421875
885	DCLK1	14336.9375
886	DCLK1	13264.1826171875
887	DCLK1	23040.8125
888	DCLK1	14990.5322265625
889	DCLK1	18377.541015625
890	DCLK1	9638.529296875
891	DCLK1	9453.23046875
892	DCLK1	8905.3154296875
893	DCLK1	9055.2890625
894	DCLK1	13949.47265625
895	DCLK1	10083.384765625
896	DCLK1	8441.2119140625
897	DCLK1	19115.56640625
898	DCLK1	11973.845703125
899	DCLK1	23087.408203125
900	DCLK1	17082.04296875
901	DCLK1	16896.9375
902	DCLK1	17023.20703125
903	DCLK1	5735.39990234375
904	DCLK1	16873.970703125
905	DCLK1	14564.3330078125
906	DCLK1	25826.45703125
907	DCLK1	14418.8798828125
908	DCLK1	10054.7958984375
909	DCLK1	11847.861328125
910	DCLK1	13108.099609375
911	DCLK1	17040.220703125
912	DCLK1	11797.4404296875
913	DCLK1	28357.654296875
914	DCLK1	24121.72265625
915	DCLK1	21255.791015625
916	DCLK1	12661.2724609375
917	DCLK1	4097
918	DCLK1	12874.142578125
919	DCLK1	14799.37890625
920	DCLK1	15439.6728515625
921	DCLK1	22727.064453125
922	DCLK1	5380.80615234375
923	DCLK1	12399.634765625
924	DCLK1	15124.634765625
925	DCLK1	9330.736328125
926	DCLK1	8062.92041015625
927	DCLK1	10240.9375
928	DCLK1	9831.400390625
929	DCLK1	9363.228515625
930	DCLK1	18858
931	DCLK1	10240.90625
932	DCLK1	12073.341796875
933	DCLK1	19745.71875
934	DCLK1	16949.931640625
935	DCLK1	16384.857421875
936	DCLK1	11742.81640625
937	DCLK1	30428.28515625
938	DCLK1	22224.6640625
939	DCLK1	9793.6669921875
940	DCLK1	14494.48046875
941	DCLK1	13108.1669921875
942	DCLK1	28386.94140625
943	DCLK1	12288.9580078125
944	DCLK1	11865.1728515625
945	DCLK1	10427.0908203125
946	DCLK1	17996.42578125
947	DCLK1	8973.142578125
948	DCLK1	16061.5390625
949	DCLK1	21005.974609375
950	DCLK1	8799.77734375
951	DCLK1	14293.3408203125
952	DCLK1	15108.259765625
953	DCLK1	7193.951171875
954	DCLK1	16032.548828125
955	DCLK1	13596.212890625
956	DCLK1	17750.166015625
957	DCLK1	30464.734375
958	DCLK1	15648.5732421875
959	DCLK1	8010.95556640625
960	DCLK1	12472.34375
961	DCLK1	6554.60009765625
962	DCLK1	7607.85693359375
963	DCLK1	11514.0537109375
964	DCLK1	9192
965	DCLK1	12603.974609375
966	DCLK1	13108.150390625
967	DCLK1	13493.6474609375
968	DCLK1	8571.0615234375
969	DCLK1	11211.10546875
970	DCLK1	23843.23046875
971	DCLK1	14150.818359375
972	DCLK1	16784.51171875
973	DCLK1	11763.794921875
974	DCLK1	10582.2705078125
975	DCLK1	8475.4482421875
976	DCLK1	17727.8203125
977	DCLK1	22141.3515625
978	DCLK1	10700.734375
979	DCLK1	20317.0390625
980	DCLK1	17645.1796875
981	DCLK1	10965.623046875
982	DCLK1	11618.7275390625
983	DCLK1	14077.337890625
984	DCLK1	25837.095703125
985	DCLK1	21917.1171875
986	DCLK1	3511.85717773438
987	DCLK1	16881.36328125
988	DCLK1	14418.8271484375
989	DCLK1	18432.875
990	DCLK1	5120.96875
991	DCLK1	12744.111328125
992	DCLK1	15056.52734375
993	DCLK1	14718.75390625
994	DCLK1	4097
995	DCLK1	7022.685546875
996	DCLK1	14494.4619140625
997	DCLK1	21122.421875
998	DCLK1	12430.20703125
999	DCLK1	19115.5625
1000	DCLK1	7928.67724609375
1001	DCLK1	8864.4755859375
1002	DCLK1	7802.85693359375
1003	DCLK1	7865.31982421875
1004	DCLK1	14746.5498046875
1005	DCLK1	12971.5830078125
1006	DCLK1	17583.78125
1007	DCLK1	10923.6064453125
1008	DCLK1	6780.58642578125
1009	DCLK1	11566.1474609375
1010	DCLK1	14109.4169921875
1011	DCLK1	15214.642578125
1012	DCLK1	7022.71435546875
1013	DCLK1	9697.6328125
1014	DCLK1	11916.5634765625
1015	DCLK1	13444.2568359375
1016	DCLK1	20520.640625
1017	DCLK1	17905.05078125
1018	DCLK1	13366.8154296875
1019	DCLK1	8403.0517578125
1020	DCLK1	22893.548828125
1021	DCLK1	21744.064453125
1022	DCLK1	21846.181640625
1023	DCLK1	13957.5927734375
1024	DCLK1	16846.4375
1025	DCLK1	13510.5087890625
1026	DCLK1	9558.3017578125
1027	DCLK1	14960.2177734375
1028	DCLK1	11300.275390625
1029	DCLK1	19234.3046875
1030	DCLK1	23832.13671875
1031	DCLK1	2185.53344726562
1032	DCLK1	13654.2705078125
1033	DCLK1	12604.01953125
1034	DCLK1	31279.302734375
1035	DCLK1	28521
1036	DCLK1	18485.435546875
1037	DCLK1	11566.1767578125
1038	DCLK1	18432.916015625
1039	DCLK1	12661.2724609375
1040	DCLK1	12395.7998046875
1041	DCLK1	13975.55859375
1042	DCLK1	16961.82421875
1043	DCLK1	11833.8330078125
1044	DCLK1	15522.6318359375
1045	DCLK1	15970.126953125
1046	DCLK1	14109.4169921875
1047	DCLK1	18289.98828125
1048	DCLK1	14951.337890625
1049	DCLK1	22034.46484375
1050	DCLK1	10767.5859375
1051	DCLK1	11125.9013671875
1052	DCLK1	17408.875
1053	DCLK1	8193
1054	DCLK1	14746.51953125
1055	DCLK1	15511.146484375
1056	DCLK1	14044.380859375
1057	DCLK1	7448.27294921875
1058	DCLK1	5462.27783203125
1059	DCLK1	14247.869140625
1060	DCLK1	9012.2001953125
1061	DCLK1	9413.0634765625
1062	DCLK1	20384.72265625
1063	DCLK1	16940.296875
1064	DCLK1	10923.625
1065	DCLK1	11632.3515625
1066	DCLK1	17645.26953125
1067	DCLK1	27949.8828125
1068	DCLK1	12955.744140625
1069	DCLK1	10356.88671875
1070	DCLK1	10767.54296875
1071	DCLK1	10735.3271484375
1072	DCLK1	17800.765625
1073	DCLK1	10752.96875
1074	DCLK1	11313.7138671875
1075	DCLK1	12504.521484375
1076	DCLK1	20108.5
1077	DCLK1	13493.6171875
1078	DCLK1	14200.421875
1079	DCLK1	12288.9580078125
1080	DCLK1	2049
1081	DCLK1	25156.0703125
1082	DCLK1	22938.44921875
1083	DCLK1	13824.90625
1084	DCLK1	12288.9580078125
1085	DCLK1	16384.9013671875
1086	DCLK1	14972.482421875
1087	DCLK1	18411.7734375
1088	DCLK1	15193.3271484375
1089	DCLK1	7928.72021484375
1090	DCLK1	14501.701171875
1091	DCLK1	29789.86328125
1092	DCLK1	18688.890625
1093	DCLK1	9103.2001953125
1094	DCLK1	13054.861328125
1095	DCLK1	7944.72705078125
1096	DCLK1	32768.82421875
1097	DCLK1	19134.6640625
1098	DCLK1	23874.65625
1099	DCLK1	16833.78125
1100	DCLK1	14975.5595703125
1101	DCLK1	15041.966796875
1102	DCLK1	21678.185546875
1103	DCLK1	11989.2197265625
1104	DCLK1	10923.611328125
1105	DCLK1	15964.845703125
1106	DCLK1	12497.2373046875
1107	DCLK1	10923.6669921875
1108	DCLK1	13406.0302734375
1109	DCLK1	14487.8525390625
1110	DCLK1	10083.4306640625
1111	DCLK1	19611.96875
1112	DCLK1	8823.154296875
1113	DCLK1	13493.6474609375
1114	DCLK1	18140.330078125
1115	DCLK1	14895.474609375
1116	DCLK1	11812.6748046875
1117	DCLK1	7169
1118	DCLK1	20992.9375
1119	DCLK1	15391.9091796875
1120	DCLK1	14608.373046875
1121	DCLK1	17555.107421875
1122	DCLK1	3955.75854492188
1123	DCLK1	8193
1124	DCLK1	5462.33349609375
1125	DCLK1	9782.4775390625
1126	DCLK1	4682.14306640625
1127	DCLK1	14381.1083984375
1128	DCLK1	30802.640625
1129	DCLK1	23211.482421875
1130	DCLK1	13654.3330078125
1131	DCLK1	19310.619140625
1132	DCLK1	9216.9375
1133	DCLK1	13290.1884765625
1134	DCLK1	6617.5771484375
1135	DCLK1	19041.755859375
1136	DCLK1	13824.90625
1137	DCLK1	19581.767578125
1138	DCLK1	23484.533203125
1139	DCLK1	6437.5712890625
1140	DCLK1	15316.3916015625
1141	DCLK1	12550.42578125
1142	DCLK1	16102.4306640625
1143	DCLK1	12430.224609375
1144	DCLK1	12529.8828125
1145	DCLK1	10602.3525390625
1146	DCLK1	22481.244140625
1147	DCLK1	8193
1148	DCLK1	11378.72265625
1149	DCLK1	16784.537109375
1150	DCLK1	3734.06323242188
1151	DCLK1	25412.65234375
1152	DCLK1	12388.8291015625
1153	DCLK1	22061.189453125
1154	DCLK1	20317.119140625
1155	DCLK1	13011.7646484375
1156	DCLK1	13435.8603515625
1157	DCLK1	17184.12109375
1158	DCLK1	15604.7138671875
1159	DCLK1	21118.06640625
1160	DCLK1	9887.8623046875
1161	DCLK1	10170.3447265625
1162	DCLK1	13524.22265625
1163	DCLK1	22392.283203125
1164	DCLK1	14457.470703125
1165	DCLK1	16636.9765625
1166	DCLK1	21615.904296875
1167	DCLK1	14824.5712890625
1168	DCLK1	10316.8515625
1169	DCLK1	16384.8662109375
1170	DCLK1	21066.072265625
1171	DCLK1	13264.095703125
1172	DCLK1	5672.384765625
1173	DCLK1	25058.67578125
1174	DCLK1	17945.380859375
1175	DCLK1	14773.42578125
1176	DCLK1	3450.26318359375
1177	DCLK1	15457.509765625
1178	DCLK1	13654.3330078125
1179	DCLK1	10458.8720703125
1180	DCLK1	13024.1025390625
1181	DCLK1	19860.2421875
1182	DCLK1	9617.630859375
1183	DCLK1	17270.513671875
1184	DCLK1	7510.33349609375
1185	DCLK1	6554.58203125
1186	DCLK1	15544.6923828125
1187	DCLK1	14044.3427734375
1188	DCLK1	13742.3544921875
1189	DCLK1	7711.11767578125
1190	DCLK1	28196.51171875
1191	DCLK1	15770.525390625
1192	DCLK1	21141.484375
1193	DCLK1	17190.697265625
1194	DCLK1	17003.150390625
1195	DCLK1	13957.7041015625
1196	DCLK1	20165.76953125
1197	DCLK1	11071.189453125
1198	DCLK1	15592.1611328125
1199	DCLK1	18079.828125
1200	DCLK1	18725.4609375
1201	DCLK1	21524.98046875
1202	DCLK1	11730.38671875
1203	DCLK1	19224.787109375
1204	DCLK1	12874.142578125
1205	DCLK1	17321.115234375
1206	DCLK1	11947.6044921875
1207	DCLK1	10275.626953125
1208	DCLK1	10337.1748046875
1209	DCLK1	9217
1210	DCLK1	17312.359375
1211	DCLK1	14660.2890625
1212	DCLK1	4097
1213	DCLK1	19661.708984375
1214	DCLK1	21371.326171875
1215	DCLK1	6612.0703125
1216	DCLK1	11754.6953125
1217	DCLK1	14434.4521484375
1218	DCLK1	5699.78271484375
1219	DCLK1	10240.9375
1220	DCLK1	25241.02734375
1221	DCLK1	20667.0234375
1222	DCLK1	13052.6015625
1223	DCLK1	17129.591796875
1224	DCLK1	10390.8291015625
1225	DCLK1	14746.5498046875
1226	DCLK1	10503.564453125
1227	DCLK1	20983.89453125
1228	DCLK1	15856.451171875
1229	DCLK1	26917.33984375
1230	DCLK1	9442.6103515625
1231	DCLK1	15197.65234375
1232	DCLK1	8778.107421875
1233	DCLK1	17141.107421875
1234	DCLK1	16859.83984375
1235	DCLK1	11683.4609375
1236	DCLK1	17408.875
1237	DCLK1	13797.9873046875
1238	DCLK1	7373.7998046875
1239	DCLK1	17348.734375
1240	DCLK1	12048
1241	DCLK1	16913.451171875
1242	DCLK1	26066.2734375
1243	DCLK1	16050.5302734375
1244	DCLK1	10675.37890625
1245	DCLK1	16949.896484375
1246	DCLK1	15656.7998046875
1247	DCLK1	14624.046875
1248	DCLK1	2731.66674804688
1249	DCLK1	21661.033203125
1250	DCLK1	11566.1171875
1251	DCLK1	15766.66015625
1252	DCLK1	15544.705078125
1253	DCLK1	8656.6416015625
1254	DCLK1	14368.4306640625
1255	DCLK1	15872.90625
1256	DCLK1	15729.599609375
1257	DCLK1	15702.25
1258	DCLK1	16385
1259	DCLK1	12634.373046875
1260	DCLK1	14799.4033203125
1261	DCLK1	18299.947265625
1262	DCLK1	13517.75
1263	DCLK1	15575.888671875
1264	DCLK1	8192.97998046875
1265	DCLK1	19115.572265625
1266	DCLK1	15565.650390625
1267	DCLK1	26986.205078125
1268	DCLK1	18362.2578125
1269	DCLK1	11589.6826171875
1270	DCLK1	14494.5380859375
1271	DCLK1	9278.6630859375
1272	DCLK1	17396.259765625
1273	DCLK1	14690.0341796875
1274	DCLK1	16497.923828125
1275	DCLK1	10923.6474609375
1276	DCLK1	8379.1474609375
1277	DCLK1	15575.8515625
1278	DCLK1	12899.021484375
1279	DCLK1	11703.7998046875
1280	DCLK1	16036.34765625
1281	DCLK1	7924.38525390625
1282	DCLK1	13949.486328125
1283	DCLK1	14895.4541015625
1284	DCLK1	18521.826171875
1285	DCLK1	17040.279296875
1286	DCLK1	13082.775390625
1287	DCLK1	12015.8662109375
1288	DCLK1	8823.154296875
1289	DCLK1	19115.541015625
1290	DCLK1	20356.7265625
1291	DCLK1	16231.78515625
1292	DCLK1	22056.23046875
1293	DCLK1	13450.4921875
1294	DCLK1	21669.966796875
1295	DCLK1	15421.1767578125
1296	DCLK1	10923.6669921875
1297	DCLK1	18185.345703125
1298	DCLK1	18116.51953125
1299	DCLK1	10923.63671875
1300	DCLK1	7490.7998046875
1301	DCLK1	18312.3828125
1302	DCLK1	12624.6884765625
1303	DCLK1	8281.064453125
1304	DCLK1	17645.23046875
1305	DCLK1	21358.572265625
1306	DCLK1	18370.787109375
1307	DCLK1	14746.5
1308	DCLK1	4796.31689453125
1309	DCLK1	4916.2001953125
1310	DCLK1	20332.818359375
1311	DCLK1	14564.4921875
1312	DCLK1	9363.2861328125
1313	DCLK1	30038.099609375
1314	DCLK1	17613.75
1315	DCLK1	17477.267578125
1316	DCLK1	2049
1317	DCLK1	15702.25390625
1318	DCLK1	15327.87109375
1319	DCLK1	22453.037109375
1320	DCLK1	16384.904296875
1321	DCLK1	16107.2373046875
1322	DCLK1	18494.955078125
1323	DCLK1	6400.96875
1324	DCLK1	3724.63647460938
1325	DCLK1	19492.224609375
1326	DCLK1	14960.2607421875
1327	DCLK1	12137.2587890625
1328	DCLK1	30720.75
1329	DCLK1	11084.2939453125
1330	DCLK1	9434.181640625
1331	DCLK1	9753.380859375
1332	DCLK1	10185.5947265625
1333	DCLK1	27053.53515625
1334	DCLK1	14311.0126953125
1335	DCLK1	18109.578125
1336	DCLK1	8996.09765625
1337	DCLK1	21383.40625
1338	DCLK1	2521.61547851562
1339	DCLK1	23666.611328125
1340	DCLK1	15799.771484375
1341	DCLK1	17750.2265625
1342	DCLK1	17295.111328125
1343	DCLK1	8193
1344	DCLK1	13108.1669921875
1345	DCLK1	11544.25
1346	DCLK1	16384.896484375
1347	DCLK1	11850.1162109375
1348	DCLK1	4682.14306640625
1349	DCLK1	14125.1376953125
1350	DCLK1	20853.212890625
1351	DCLK1	14447.04296875
1352	DCLK1	32768.654296875
1353	DCLK1	17685.173828125
1354	DCLK1	9728.90625
1355	DCLK1	15421.1767578125
1356	DCLK1	16384.9345703125
1357	DCLK1	27034.44921875
1358	DCLK1	23316.55859375
1359	DCLK1	20100.814453125
1360	DCLK1	17528
1361	DCLK1	5633
1362	DCLK1	5462.33349609375
1363	DCLK1	14564.5556640625
1364	DCLK1	14044.392578125
1365	DCLK1	7150.36376953125
1366	DCLK1	14457.3525390625
1367	DCLK1	11566.1171875
1368	DCLK1	15074.2001953125
1369	DCLK1	13136.37890625
1370	DCLK1	13063.8515625
1371	DCLK1	22119.279296875
1372	DCLK1	12823.2607421875
1373	DCLK1	16384.9541015625
1374	DCLK1	2731.66674804688
1375	DCLK1	10628.4052734375
1376	DCLK1	19027.515625
1377	DCLK1	9710.037109375
1378	DCLK1	17067.583984375
1379	DCLK1	22720.013671875
1380	DCLK1	26215.177734375
1381	DCLK1	14523.1591796875
1382	DCLK1	2521.61547851562
1383	DCLK1	17040.19921875
1384	DCLK1	24840.966796875
1385	DCLK1	12919.095703125
1386	DCLK1	13366.841796875
1387	DCLK1	16384.9287109375
1388	DCLK1	8272.5244140625
1389	DCLK1	31483.82421875
1390	DCLK1	2115.064453125
1391	DCLK1	15994.8095703125
1392	DCLK1	13128.484375
1393	DCLK1	10511.4150390625
1394	DCLK1	11566.1025390625
1395	DCLK1	11847.8310546875
1396	DCLK1	9709.9912109375
1397	DCLK1	19661.732421875
1398	DCLK1	21685.55859375
1399	DCLK1	11504.595703125
1400	DCLK1	18432.875
1401	DCLK1	25321.591796875
1402	DCLK1	17983.365234375
1403	DCLK1	14990.5322265625
1404	DCLK1	10110.212890625
1405	DCLK1	12800.96875
1406	DCLK1	13798.0263671875
1407	DCLK1	7022.66650390625
1408	DCLK1	13902.515625
1409	DCLK1	21300.04296875
1410	DCLK1	13824.9482421875
1411	DCLK1	21640.09375
1412	DCLK1	18842.5
1413	DCLK1	18205.4453125
1414	DCLK1	11313.7138671875
1415	DCLK1	22528.83984375
1416	DCLK1	13927.349609375
1417	DCLK1	6899.5263671875
1418	DCLK1	4370.06689453125
1419	DCLK1	13172.3720703125
1420	DCLK1	13264.1904296875
1421	DCLK1	14116.384765625
1422	DCLK1	13778.431640625
1423	DCLK1	12484
1424	DCLK1	14690.0341796875
1425	DCLK1	11941.8642578125
1426	DCLK1	16384.9443359375
1427	DCLK1	24949.205078125
1428	DCLK1	9907.55859375
1429	DCLK1	16524.974609375
1430	DCLK1	11264.9375
1431	DCLK1	14613.7294921875
1432	DCLK1	11719.337890625
1433	DCLK1	20108.5
1434	DCLK1	16384.92578125
1435	DCLK1	7562.8076171875
1436	DCLK1	14857.5849609375
1437	DCLK1	15640.2724609375
1438	DCLK1	17393.154296875
1439	DCLK1	14895.4912109375
1440	DCLK1	10390.796875
1441	DCLK1	18275.365234375
1442	DCLK1	10752.96875
1443	DCLK1	24776.634765625
1444	DCLK1	11879.349609375
1445	DCLK1	13459.232421875
1446	DCLK1	16905.046875
1447	DCLK1	15829.5166015625
1448	DCLK1	13836.3330078125
1449	DCLK1	19696.54296875
1450	DCLK1	7670.0849609375
1451	DCLK1	12529.8623046875
1452	DCLK1	15214.619140625
1453	DCLK1	11431.6748046875
1454	DCLK1	16384.9228515625
1455	DCLK1	11916.576171875
1456	DCLK1	19027.451171875
1457	DCLK1	19076.556640625
1458	DCLK1	19798.208984375
1459	DCLK1	19412.34765625
1460	DCLK1	15401.919921875
1461	DCLK1	10001.6103515625
1462	DCLK1	7282.77783203125
1463	DCLK1	20576.1171875
1464	DCLK1	14337
1465	DCLK1	18867.302734375
1466	DCLK1	9176.0400390625
1467	DCLK1	10636.228515625
1468	DCLK1	17706.2578125
1469	DCLK1	9558.3330078125
1470	DCLK1	17377.87890625
1471	DCLK1	15585.70703125
1472	DCLK1	17147.0234375
1473	DCLK1	19703.138671875
1474	DCLK1	13459.25
1475	DCLK1	11887.3828125
1476	DCLK1	6780.58642578125
1477	DCLK1	23444.666015625
1478	DCLK1	14673.1943359375
1479	DCLK1	18205.333984375
1480	DCLK1	15381.775390625
1481	DCLK1	12288.9169921875
1482	DCLK1	13864.384765625
1483	DCLK1	13654.25
1484	DCLK1	5462.29150390625
1485	DCLK1	11635.970703125
1486	DCLK1	19850.720703125
1487	DCLK1	12502.0234375
1488	DCLK1	12935.6845703125
1489	DCLK1	8778.107421875
1490	DCLK1	19115.53515625
1491	DCLK1	13437.544921875
1492	DCLK1	10377.466796875
1493	DCLK1	12695.828125
1494	DCLK1	10533.5712890625
1495	DCLK1	14839.2265625
1496	DCLK1	29669.02734375
1497	DCLK1	22392.3671875
1498	DCLK1	24880.296875
1499	DCLK1	15649.7568359375
1500	DCLK1	22481.255859375
1501	DCLK1	12288.9609375
1502	DCLK1	16492
1503	DCLK1	17067.583984375
1504	DCLK1	9831.400390625
1505	DCLK1	18774.25
1506	DCLK1	16384.8955078125
1507	DCLK1	13535.478515625
1508	DCLK1	13108.150390625
1509	DCLK1	13157.7880859375
1510	DCLK1	20480.884765625
1511	DCLK1	5372.80322265625
1512	DCLK1	19661.666015625
1513	DCLK1	24230.689453125
1514	DCLK1	8875.625
1515	DCLK1	13941.7109375
1516	DCLK1	22119.30078125
1517	DCLK1	13535.5322265625
1518	DCLK1	13037.6669921875
1519	DCLK1	11244.8828125
1520	DCLK1	9605.310546875
1521	DCLK1	9103.1669921875
1522	DCLK1	6144.97509765625
1523	DCLK1	21698.568359375
1524	DCLK1	4412.0771484375
1525	DCLK1	14613.703125
1526	DCLK1	7646.86669921875
1527	DCLK1	9413.0634765625
1528	DCLK1	19964.546875
1529	DCLK1	14289.3134765625
1530	DCLK1	14799.38671875
1531	DCLK1	19850.73046875
1532	DCLK1	15360.90625
1533	DCLK1	27307.39453125
1534	DCLK1	12131.4228515625
1535	DCLK1	15847.7216796875
1536	DCLK1	28615.126953125
1537	DCLK1	28012.162109375
1538	DCLK1	18626.904296875
1539	DCLK1	23484.533203125
1540	DCLK1	9558.3330078125
1541	DCLK1	17129.63671875
1542	DCLK1	13312.9375
1543	DCLK1	15964.8720703125
1544	DCLK1	6809.93505859375
1545	DCLK1	18944.890625
1546	DCLK1	10170.310546875
1547	DCLK1	17945.2734375
1548	DCLK1	13984.7265625
1549	DCLK1	11703.7919921875
1550	DCLK1	10735.310546875
1551	DCLK1	12144.400390625
1552	DCLK1	23040.84375
1553	DCLK1	27648.8125
1554	DCLK1	15360.9375
1555	DCLK1	12156.806640625
1556	DCLK1	23316.5
1557	DCLK1	11118.6611328125
1558	DCLK1	22626.396484375
1559	DCLK1	21426.115234375
1560	DCLK1	27594.89453125
1561	DCLK1	17930.56640625
1562	DCLK1	16688.3515625
1563	DCLK1	11937.8857421875
1564	DCLK1	21943.732421875
1565	DCLK1	19027.451171875
1566	DCLK1	14881.8076171875
1567	DCLK1	7993.146484375
1568	DCLK1	12339.505859375
1569	DCLK1	9285.2001953125
1570	DCLK1	18205.388671875
1571	DCLK1	15692.662109375
1572	DCLK1	10083.4619140625
1573	DCLK1	18432.875
1574	DCLK1	11833.8330078125
1575	DCLK1	11833.8330078125
1576	DCLK1	25439.158203125
1577	DCLK1	16384.884765625
1578	DCLK1	14848.9375
1579	DCLK1	12971.625
1580	DCLK1	20579.224609375
1581	DCLK1	11305.91015625
1582	DCLK1	6827.66650390625
1583	DCLK1	16385
1584	DCLK1	3724.63647460938
1585	DCLK1	17678.39453125
1586	DCLK1	7282.75
1587	DCLK1	11865.20703125
1588	DCLK1	20239.94140625
1589	DCLK1	11469.7666015625
1590	DCLK1	15421.1474609375
1591	DCLK1	12874.107421875
1592	DCLK1	34816.71875
1593	DCLK1	12859.265625
1594	DCLK1	5150.228515625
1595	DCLK1	13056.90625
1596	DCLK1	8882.0283203125
1597	DCLK1	9831.3662109375
1598	DCLK1	11469.75
1599	DCLK1	12935.658203125
1600	DCLK1	20935.982421875
1601	DCLK1	7400.193359375
1602	DCLK1	23680.828125
1603	DCLK1	9012.150390625
1604	DCLK1	16384.9580078125
1605	DCLK1	14200.400390625
1606	DCLK1	13944.787109375
1607	DCLK1	11703.7431640625
1608	DCLK1	13024.1025390625
1609	DCLK1	14336.9169921875
1610	DCLK1	24220.609375
1611	DCLK1	5852.40478515625
1612	DCLK1	14074.365234375
1613	DCLK1	9831.37109375
1614	DCLK1	13596.19140625
1615	DCLK1	18109.54296875
1616	DCLK1	15096.2919921875
1617	DCLK1	9363.25
1618	DCLK1	19209.724609375
1619	DCLK1	14960.2177734375
1620	DCLK1	7752.54296875
1621	DCLK1	12332.9892578125
1622	DCLK1	22528.85546875
1623	DCLK1	6951.77294921875
1624	DCLK1	16741.076171875
1625	DCLK1	12110.869140625
1626	DCLK1	21504.875
1627	DCLK1	13975.55859375
1628	DCLK1	13824.90625
1629	DCLK1	11313.6904296875
1630	DCLK1	12241.8740234375
1631	DCLK1	17977.77734375
1632	DCLK1	19276.205078125
1633	DCLK1	14910.3798828125
1634	DCLK1	8010.93310546875
1635	DCLK1	14247.869140625
1636	DCLK1	27822.697265625
1637	DCLK1	16726.208984375
1638	DCLK1	12634.3974609375
1639	DCLK1	14939.3232421875
1640	DCLK1	9991.1708984375
1641	DCLK1	23211.52734375
1642	DCLK1	19816.6953125
1643	DCLK1	16805
1644	DCLK1	13108.1201171875
1645	DCLK1	5068.2060546875
1646	DCLK1	7282.75
1647	DCLK1	13285.2705078125
1648	DCLK1	14368.4462890625
1649	DCLK1	19276.205078125
1650	DCLK1	10241
1651	DCLK1	20568
1652	DCLK1	14512.4287109375
1653	DCLK1	16384.9072265625
1654	DCLK1	19758.07421875
1655	DCLK1	15439.6728515625
1656	DCLK1	19546.75390625
1657	DCLK1	14467.669921875
1658	DCLK1	18156.1484375
1659	DCLK1	19209.724609375
1660	DCLK1	7282.77783203125
1661	DCLK1	16889.076171875
1662	DCLK1	17983.365234375
1663	DCLK1	15124.654296875
1664	DCLK1	7124.47802734375
1665	DCLK1	18867.36328125
1666	DCLK1	17262.58984375
1667	DCLK1	24366.77734375
1668	DCLK1	21021.8671875
1669	DCLK1	17097.173828125
1670	DCLK1	18165.76171875
1671	DCLK1	20912.052734375
1672	DCLK1	6554.60009765625
1673	DCLK1	15448.685546875
1674	DCLK1	14044.3173828125
1675	DCLK1	9012.1748046875
1676	DCLK1	7820.61376953125
1677	DCLK1	20121.595703125
1678	DCLK1	11386.423828125
1679	DCLK1	8739.06640625
1680	DCLK1	10335.4765625
1681	DCLK1	10427.1669921875
1682	DCLK1	8392.7802734375
1683	DCLK1	21886.05078125
1684	DCLK1	4947.11328125
1685	DCLK1	13618.818359375
1686	DCLK1	13798
1687	DCLK1	15360.9375
1688	DCLK1	24416.21484375
1689	DCLK1	9462.140625
1690	DCLK1	10533.5712890625
1691	DCLK1	9427.3427734375
1692	DCLK1	9710.037109375
1693	DCLK1	17555.142578125
1694	DCLK1	7373.7998046875
1695	DCLK1	12995.1728515625
1696	DCLK1	15522.5791015625
1697	DCLK1	6412.0869140625
1698	DCLK1	19294.205078125
1699	DCLK1	16384.9541015625
1700	DCLK1	6951.7880859375
1701	DCLK1	10240.96875
1702	DCLK1	20285.76171875
1703	DCLK1	15555.341796875
1704	DCLK1	18476.478515625
1705	DCLK1	11566.09765625
1706	DCLK1	14824.5234375
1707	DCLK1	11060.150390625
1708	DCLK1	16557.357421875
1709	DCLK1	13405.9775390625
1710	DCLK1	16384.892578125
1711	DCLK1	18585.73046875
1712	DCLK1	17994.890625
1713	DCLK1	15687.80859375
1714	DCLK1	7296.03662109375
1715	DCLK1	14378.7138671875
1716	DCLK1	17645.154296875
1717	DCLK1	16682.85546875
1718	DCLK1	13902.515625
1719	DCLK1	13654.26171875
1720	DCLK1	3933.15991210938
1721	DCLK1	9192
1722	DCLK1	9917.5654296875
1723	DCLK1	14704.435546875
1724	DCLK1	12744.0419921875
1725	DCLK1	11369.44921875
1726	DCLK1	10533.544921875
1727	DCLK1	23946.73046875
1728	DCLK1	22167.412109375
1729	DCLK1	14044.3330078125
1730	DCLK1	21475.0390625
1731	DCLK1	6768.2607421875
1732	DCLK1	7562.76904296875
1733	DCLK1	13602.736328125
1734	DCLK1	16163.513671875
1735	DCLK1	21118.017578125
1736	DCLK1	27914.259765625
1737	DCLK1	14098.8134765625
1738	DCLK1	17718.48828125
1739	DCLK1	6437.5712890625
1740	DCLK1	16231.78515625
1741	DCLK1	4097
1742	DCLK1	13406.0908203125
1743	DCLK1	18109.474609375
1744	DCLK1	19798.208984375
1745	DCLK1	14523.13671875
1746	DCLK1	14678.2705078125
1747	DCLK1	10686.1953125
1748	DCLK1	28850.84765625
1749	DCLK1	23067.841796875
1750	DCLK1	14960.2177734375
1751	DCLK1	7836.826171875
1752	DCLK1	20339.6328125
1753	DCLK1	13213.87109375
1754	DCLK1	10083.41015625
1755	DCLK1	10390.8046875
1756	DCLK1	15360.875
1757	DCLK1	18109.630859375
1758	DCLK1	10486.759765625
1759	DCLK1	27684.0859375
1760	DCLK1	11996.4111328125
1761	DCLK1	17129.658203125
1762	DCLK1	10288.5810546875
1763	DCLK1	12288.9677734375
1764	DCLK1	10965.630859375
1765	DCLK1	23709.458984375
1766	DCLK1	17046.859375
1767	DCLK1	20307.81640625
1768	DCLK1	9012.2001953125
1769	DCLK1	18944.90625
1770	DCLK1	13108.150390625
1771	DCLK1	6343.193359375
1772	DCLK1	19698.505859375
1773	DCLK1	9434.181640625
1774	DCLK1	11094.2919921875
1775	DCLK1	9907.5810546875
1776	DCLK1	11776.96875
1777	DCLK1	12444.494140625
1778	DCLK1	14170.837890625
1779	DCLK1	12810.2548828125
1780	DCLK1	11420.060546875
1781	DCLK1	18312.470703125
1782	DCLK1	20214.935546875
1783	DCLK1	25369.634765625
1784	DCLK1	23631.576171875
1785	DCLK1	2850.39135742188
1786	DCLK1	15421.1474609375
1787	DCLK1	24758.888671875
1788	DCLK1	19607.966796875
1789	DCLK1	10831.0849609375
1790	DCLK1	7085.89208984375
1791	DCLK1	24744.009765625
1792	DCLK1	6554.5712890625
1793	DCLK1	18239.697265625
1794	DCLK1	10923.619140625
1795	DCLK1	17809.65234375
1796	DCLK1	11735.47265625
1797	DCLK1	20165.80859375
1798	DCLK1	18023.30078125
1799	DCLK1	28672.77734375
1800	DCLK1	7168.9375
1801	DCLK1	8520.6796875
1802	DCLK1	14356.4287109375
1803	DCLK1	13406.0908203125
1804	DCLK1	23196.158203125
1805	DCLK1	10995.5
1806	DCLK1	16805.025390625
1807	DCLK1	10299.5146484375
1808	DCLK1	13763.48046875
1809	DCLK1	34029.15234375
1810	DCLK1	14933.2021484375
1811	DCLK1	12874.107421875
1812	DCLK1	17348.6171875
1813	DCLK1	22991.322265625
1814	DCLK1	15856.38671875
1815	DCLK1	8193
1816	DCLK1	14247.9130859375
1817	DCLK1	19115.5546875
1818	DCLK1	13935
1819	DCLK1	11420.0302734375
1820	DCLK1	11566.1328125
1821	DCLK1	23902.19921875
1822	DCLK1	9363.2568359375
1823	DCLK1	21504.875
1824	DCLK1	16102.396484375
1825	DCLK1	22558.537109375
1826	DCLK1	18312.44140625
1827	DCLK1	21966.23046875
1828	DCLK1	13615.8310546875
1829	DCLK1	8674.8828125
1830	DCLK1	20062.91796875
1831	DCLK1	9467.2890625
1832	DCLK1	12223.9208984375
1833	DCLK1	20397.28515625
1834	DCLK1	17225.12890625
1835	DCLK1	5462.29150390625
1836	DCLK1	10752.9375
1837	DCLK1	9103.177734375
1838	DCLK1	14678.25
1839	DCLK1	15856.4189453125
1840	DCLK1	11142.080078125
1841	DCLK1	17270.513671875
1842	DCLK1	22852.18359375
1843	DCLK1	19985.76953125
1844	DCLK1	12137.2412109375
1845	DCLK1	17067.541015625
1846	DCLK1	17695.599609375
1847	DCLK1	19115.544921875
1848	DCLK1	3277.80004882812
1849	DCLK1	10143.4765625
1850	DCLK1	14960.2822265625
1851	DCLK1	12288.9501953125
1852	DCLK1	15214.619140625
1853	DCLK1	7022.6787109375
1854	DCLK1	15171.314453125
1855	DCLK1	17408.9375
1856	DCLK1	13472.244140625
1857	DCLK1	7802.90478515625
1858	DCLK1	29206.95703125
1859	DCLK1	21943.71484375
1860	DCLK1	17809.65234375
1861	DCLK1	13350.8515625
1862	DCLK1	16706.1953125
1863	DCLK1	11751.1005859375
1864	DCLK1	12949.5810546875
1865	DCLK1	15789.126953125
1866	DCLK1	21661.076171875
1867	DCLK1	21846.22265625
1868	DCLK1	23874.71484375
1869	DCLK1	8496.3701171875
1870	DCLK1	11171.9091796875
1871	DCLK1	13824.90625
1872	DCLK1	14668.5048828125
1873	DCLK1	17883.43359375
1874	DCLK1	15961.1982421875
1875	DCLK1	31832.572265625
1876	DCLK1	23316.5390625
1877	DCLK1	16212.484375
1878	DCLK1	16384.9326171875
1879	DCLK1	8635.7841796875
1880	DCLK1	10602.412109375
1881	DCLK1	11544.2041015625
1882	DCLK1	7699.505859375
1883	DCLK1	26811.03125
1884	DCLK1	17040.19921875
1885	DCLK1	17067.541015625
1886	DCLK1	4631.2392578125
1887	DCLK1	6302.53857421875
1888	DCLK1	13778.431640625
1889	DCLK1	15313.083984375
1890	DCLK1	7928.70947265625
1891	DCLK1	18312.435546875
1892	DCLK1	17377.818359375
1893	DCLK1	10735.310546875
1894	DCLK1	13654.27734375
1895	DCLK1	16866.794921875
1896	DCLK1	18725.392578125
1897	DCLK1	18996.796875
1898	DCLK1	9831.400390625
1899	DCLK1	20916.681640625
1900	DCLK1	13608
1901	DCLK1	22459.876953125
1902	DCLK1	7282.77783203125
1903	DCLK1	16124.857421875
1904	DCLK1	12949.5966796875
1905	DCLK1	19429.646484375
1906	DCLK1	12099.876953125
1907	DCLK1	14044.3212890625
1908	DCLK1	9558.3330078125
1909	DCLK1	10790.390625
1910	DCLK1	15019.6044921875
1911	DCLK1	11142.0400390625
1912	DCLK1	5586.431640625
1913	DCLK1	30311.099609375
1914	DCLK1	20025.666015625
1915	DCLK1	14939.3232421875
1916	DCLK1	19762.978515625
1917	DCLK1	10170.37890625
1918	DCLK1	16384.9560546875
1919	DCLK1	30230.337890625
1920	DCLK1	20538.5625
1921	DCLK1	14457.470703125
1922	DCLK1	13596.1494140625
1923	DCLK1	11469.75
1924	DCLK1	18127.9140625
1925	DCLK1	12706.91796875
1926	DCLK1	11833.888671875
1927	DCLK1	11171.88671875
1928	DCLK1	9040.37890625
1929	DCLK1	16682.818359375
1930	DCLK1	17326.517578125
1931	DCLK1	13478.0810546875
1932	DCLK1	14044.4287109375
1933	DCLK1	16136.6513671875
1934	DCLK1	13481.4560546875
1935	DCLK1	16949.861328125
1936	DCLK1	16385
1937	DCLK1	25395.974609375
1938	DCLK1	14613.67578125
1939	DCLK1	18660.416015625
1940	DCLK1	14895.4541015625
1941	DCLK1	6988.279296875
1942	DCLK1	12744.037109375
1943	DCLK1	23255.548828125
1944	DCLK1	15262.767578125
1945	DCLK1	28087.685546875
1946	DCLK1	13975.529296875
1947	DCLK1	23832.13671875
1948	DCLK1	21255.837890625
1949	DCLK1	8018.6806640625
1950	DCLK1	11763.794921875
1951	DCLK1	20576.138671875
1952	DCLK1	12360.806640625
1953	DCLK1	27219.38671875
1954	DCLK1	25141.7421875
1955	DCLK1	13797.89453125
1956	DCLK1	20345.8671875
1957	DCLK1	20380.90234375
1958	DCLK1	21651.142578125
1959	DCLK1	13312.9375
1960	DCLK1	21469.5859375
1961	DCLK1	6412.13037109375
1962	DCLK1	23211.458984375
1963	DCLK1	14200.400390625
1964	DCLK1	25487
1965	DCLK1	24464.630859375
1966	DCLK1	10923.6669921875
1967	DCLK1	17945.333984375
1968	DCLK1	7971.5673828125
1969	DCLK1	9831.3466796875
1970	DCLK1	7085.94580078125
1971	DCLK1	18432.875
1972	DCLK1	11202.2861328125
1973	DCLK1	17874.36328125
1974	DCLK1	11504.57421875
1975	DCLK1	24663.021484375
1976	DCLK1	17003.1328125
1977	DCLK1	20025.72265625
1978	DCLK1	16384.90625
1979	DCLK1	16618.986328125
1980	DCLK1	21616.681640625
1981	DCLK1	16384.9697265625
1982	DCLK1	15672.65234375
1983	DCLK1	4819.82373046875
1984	DCLK1	16385
1985	DCLK1	12110.869140625
1986	DCLK1	8192.966796875
1987	DCLK1	14150.7724609375
1988	DCLK1	21846.22265625
1989	DCLK1	9831.369140625
1990	DCLK1	24030.744140625
1991	DCLK1	6932.6923828125
1992	DCLK1	19814.09375
1993	DCLK1	16385
1994	DCLK1	13342.185546875
1995	DCLK1	16633.13671875
1996	DCLK1	25870.31640625
1997	DCLK1	13213.806640625
1998	DCLK1	19052.09375
1999	DCLK1	10650.599609375
[truncated: 20,743 more rows]
