# Supplementary material for: DCLK1 isoform (DCLK1-S) as a critical player in promoting inflammation, tissue remodeling, and EMT in mouse models of colitis
Source: PLoS Pathog. 2025 Aug 21;21(8):e1013360. doi: 10.1371/journal.ppat.1013360 (PMC12370143; doi:10.1371/journal.ppat.1013360)
Supplement: S1 File — (ZIP) [file ppat.1013360.s007.zip › 175476_Cell_VimentinNd143Di_Cell_ECadGd158Di_.csv]

	variable	Counts
1	Vimentin	5895.66650390625
2	Vimentin	7115.919921875
3	Vimentin	1839.13696289062
4	Vimentin	3872.88891601562
5	Vimentin	105
6	Vimentin	2378.52392578125
7	Vimentin	937.099975585938
8	Vimentin	611.521728515625
9	Vimentin	118.735847473145
10	Vimentin	5271.43310546875
11	Vimentin	352.012512207031
12	Vimentin	2609.29858398438
13	Vimentin	586.0625
14	Vimentin	1249.15002441406
15	Vimentin	11175.0244140625
16	Vimentin	4275.931640625
17	Vimentin	2136
18	Vimentin	2575.51245117188
19	Vimentin	762.073181152344
20	Vimentin	1135.77270507812
21	Vimentin	190.090911865234
22	Vimentin	801.076904296875
23	Vimentin	651.125
24	Vimentin	547.075012207031
25	Vimentin	3257.30444335938
26	Vimentin	5940.41943359375
27	Vimentin	2190.91235351562
28	Vimentin	270
29	Vimentin	874.760009765625
30	Vimentin	535.928588867188
31	Vimentin	1889.81579589844
32	Vimentin	3240.10131835938
33	Vimentin	4161.70361328125
34	Vimentin	2725.36499023438
35	Vimentin	2828.2734375
36	Vimentin	1525.54956054688
37	Vimentin	1171
38	Vimentin	5298.91845703125
39	Vimentin	9176.716796875
40	Vimentin	4369.9111328125
41	Vimentin	1561.32604980469
42	Vimentin	302.967742919922
43	Vimentin	1
44	Vimentin	92.7647094726562
45	Vimentin	347.666656494141
46	Vimentin	129.219177246094
47	Vimentin	11846.8369140625
48	Vimentin	8273.2861328125
49	Vimentin	5012.939453125
50	Vimentin	1
51	Vimentin	625.066650390625
52	Vimentin	4599.82470703125
53	Vimentin	5563.9130859375
54	Vimentin	1
55	Vimentin	694.48486328125
56	Vimentin	1
57	Vimentin	2469.4775390625
58	Vimentin	338.324310302734
59	Vimentin	521
60	Vimentin	2081.41674804688
61	Vimentin	10906.65625
62	Vimentin	456.0625
63	Vimentin	9558
64	Vimentin	21987.818359375
65	Vimentin	543.6376953125
66	Vimentin	2260.71264648438
67	Vimentin	3285.85717773438
68	Vimentin	9362.9423828125
69	Vimentin	1121.12817382812
70	Vimentin	12712.0732421875
71	Vimentin	3396.94116210938
72	Vimentin	1328.93615722656
73	Vimentin	650.039978027344
74	Vimentin	201.012817382812
75	Vimentin	11972.1474609375
76	Vimentin	431.379302978516
77	Vimentin	6450.2001953125
78	Vimentin	4309.3359375
79	Vimentin	6658.35009765625
80	Vimentin	2178.92700195312
81	Vimentin	738.581848144531
82	Vimentin	116.555557250977
83	Vimentin	961.076904296875
84	Vimentin	1447.09753417969
85	Vimentin	1005.88134765625
86	Vimentin	424.101684570312
87	Vimentin	852.080810546875
88	Vimentin	1132.65930175781
89	Vimentin	368.058837890625
90	Vimentin	717.213134765625
91	Vimentin	3945.1806640625
92	Vimentin	313.024993896484
93	Vimentin	385.698638916016
94	Vimentin	1895.67858886719
95	Vimentin	976.125
96	Vimentin	1493.39135742188
97	Vimentin	45.5714302062988
98	Vimentin	679.347839355469
99	Vimentin	2323.255859375
100	Vimentin	268.428558349609
101	Vimentin	4639.6484375
102	Vimentin	651.125
103	Vimentin	1
104	Vimentin	264.704223632812
105	Vimentin	64.673469543457
106	Vimentin	1175.7529296875
107	Vimentin	4960.59814453125
108	Vimentin	218.674423217773
109	Vimentin	161.025634765625
110	Vimentin	190.090911865234
111	Vimentin	1
112	Vimentin	1
113	Vimentin	472.68603515625
114	Vimentin	4871.44873046875
115	Vimentin	2341.5
116	Vimentin	578.888916015625
117	Vimentin	7911.51171875
118	Vimentin	5107.63623046875
119	Vimentin	735.235290527344
120	Vimentin	372.452392578125
121	Vimentin	1
122	Vimentin	1
123	Vimentin	2297.26416015625
124	Vimentin	323.793090820312
125	Vimentin	2628.92114257812
126	Vimentin	1516.05798339844
127	Vimentin	504.322570800781
128	Vimentin	116.555557250977
129	Vimentin	747.195678710938
130	Vimentin	291.279083251953
131	Vimentin	11146.2861328125
132	Vimentin	2365.12109375
133	Vimentin	1272.31481933594
134	Vimentin	7235.2578125
135	Vimentin	8452.8330078125
136	Vimentin	1
137	Vimentin	1145.19995117188
138	Vimentin	3537.66674804688
139	Vimentin	2693.30395507812
140	Vimentin	571.792663574219
141	Vimentin	2025.162109375
142	Vimentin	391.0625
143	Vimentin	600.119995117188
144	Vimentin	15641.619140625
145	Vimentin	293.5
146	Vimentin	3230.44189453125
147	Vimentin	79
148	Vimentin	537.827941894531
149	Vimentin	136.66667175293
150	Vimentin	1
151	Vimentin	838.219482421875
152	Vimentin	1
153	Vimentin	1769.25561523438
154	Vimentin	161.824737548828
155	Vimentin	980
156	Vimentin	73.5581359863281
157	Vimentin	1493.43481445312
158	Vimentin	4151.75732421875
159	Vimentin	1026.30004882812
160	Vimentin	11592.23828125
161	Vimentin	1951.35717773438
162	Vimentin	2754.55883789062
163	Vimentin	1
164	Vimentin	1366.25
165	Vimentin	568.318176269531
166	Vimentin	878.65625
167	Vimentin	73.5581359863281
168	Vimentin	272.304351806641
169	Vimentin	202.32258605957
170	Vimentin	7986.14697265625
171	Vimentin	3576.02905273438
172	Vimentin	7178.4501953125
173	Vimentin	2105.58129882812
174	Vimentin	735.215698242188
175	Vimentin	17424.916015625
176	Vimentin	11898.625
177	Vimentin	1194.14709472656
178	Vimentin	466.716430664062
179	Vimentin	2648.74243164062
180	Vimentin	5816.818359375
181	Vimentin	1756.3125
182	Vimentin	616.881591796875
183	Vimentin	864.063842773438
184	Vimentin	1102.29406738281
185	Vimentin	1921.23071289062
186	Vimentin	9242.8076171875
187	Vimentin	232.148147583008
188	Vimentin	168.160720825195
189	Vimentin	10380.673828125
190	Vimentin	1546.08740234375
191	Vimentin	6972.7021484375
192	Vimentin	5952.06982421875
193	Vimentin	892.476196289062
194	Vimentin	17945.03515625
195	Vimentin	1086.39135742188
196	Vimentin	900.152526855469
197	Vimentin	244.78125
198	Vimentin	219.964904785156
199	Vimentin	64.673469543457
200	Vimentin	3305.17651367188
201	Vimentin	14656.3671875
202	Vimentin	2774.88891601562
203	Vimentin	446.714294433594
204	Vimentin	17684.962890625
205	Vimentin	253.97297668457
206	Vimentin	347.685180664062
207	Vimentin	180.321838378906
208	Vimentin	5063.33349609375
209	Vimentin	3174.474609375
210	Vimentin	1041.18518066406
211	Vimentin	1
212	Vimentin	6935.77783203125
213	Vimentin	4796.92626953125
214	Vimentin	1
215	Vimentin	1
216	Vimentin	474.987335205078
217	Vimentin	391.041656494141
218	Vimentin	530.867919921875
219	Vimentin	436.418609619141
220	Vimentin	384.210540771484
221	Vimentin	757.424255371094
222	Vimentin	446.785705566406
223	Vimentin	662.909118652344
224	Vimentin	1951.375
225	Vimentin	562.693359375
226	Vimentin	1
227	Vimentin	2564.28564453125
228	Vimentin	5402.115234375
229	Vimentin	2739.5
230	Vimentin	521.066650390625
231	Vimentin	1610.03125
232	Vimentin	1171.1875
233	Vimentin	284.666656494141
234	Vimentin	683.53125
235	Vimentin	1611.54833984375
236	Vimentin	477.736114501953
237	Vimentin	1041.14282226562
238	Vimentin	3930.66674804688
239	Vimentin	1214.47216796875
240	Vimentin	2020.2353515625
241	Vimentin	14564.3076171875
242	Vimentin	833.066650390625
243	Vimentin	1472.14282226562
244	Vimentin	833.133361816406
245	Vimentin	165.210525512695
246	Vimentin	1685.0634765625
247	Vimentin	1561.25
248	Vimentin	6166.1220703125
249	Vimentin	3455.89282226562
250	Vimentin	781.083312988281
251	Vimentin	686.791198730469
252	Vimentin	3121.61767578125
253	Vimentin	4540.10595703125
254	Vimentin	2025.18920898438
255	Vimentin	1102.17651367188
256	Vimentin	541.096130371094
257	Vimentin	3810.58447265625
258	Vimentin	4508.6220703125
259	Vimentin	1469.41174316406
260	Vimentin	8322.7333984375
261	Vimentin	11443.3330078125
262	Vimentin	1373.9599609375
263	Vimentin	4314.779296875
264	Vimentin	2941.51928710938
265	Vimentin	7635.51806640625
266	Vimentin	13779.0947265625
267	Vimentin	2258.404296875
268	Vimentin	2930.48974609375
269	Vimentin	2906.37939453125
270	Vimentin	417.033325195312
271	Vimentin	313.049987792969
272	Vimentin	3294.77783203125
273	Vimentin	7802.58349609375
274	Vimentin	11683.4873046875
275	Vimentin	1764.82604980469
276	Vimentin	2476
277	Vimentin	1022.20001220703
278	Vimentin	9363
279	Vimentin	368.117645263672
280	Vimentin	1635.47619628906
281	Vimentin	8917.1611328125
282	Vimentin	4291.875
283	Vimentin	586.0625
284	Vimentin	1301.20837402344
285	Vimentin	2341.55004882812
286	Vimentin	861.72412109375
287	Vimentin	1752.91223144531
288	Vimentin	937.150024414062
289	Vimentin	2070.04345703125
290	Vimentin	2567.85473632812
291	Vimentin	14679.77734375
292	Vimentin	6513.65234375
293	Vimentin	8095.1875
294	Vimentin	4321.9228515625
295	Vimentin	284.636352539062
296	Vimentin	2570.92944335938
297	Vimentin	2688.16674804688
298	Vimentin	401.05126953125
299	Vimentin	19062.541015625
300	Vimentin	21517.39453125
301	Vimentin	232.111114501953
302	Vimentin	391.0625
303	Vimentin	5489.06884765625
304	Vimentin	595.428588867188
305	Vimentin	4681.625
306	Vimentin	2341.4375
307	Vimentin	329.447357177734
308	Vimentin	568.363647460938
309	Vimentin	1
310	Vimentin	7743.3291015625
311	Vimentin	83.1052627563477
312	Vimentin	1486.88891601562
313	Vimentin	826.911743164062
314	Vimentin	17838.962890625
315	Vimentin	391.0625
316	Vimentin	426.5
317	Vimentin	1013.02703857422
318	Vimentin	651.0625
319	Vimentin	3901.83325195312
320	Vimentin	521.033325195312
321	Vimentin	6498.09814453125
322	Vimentin	102.739128112793
323	Vimentin	568.363647460938
324	Vimentin	161
325	Vimentin	1
326	Vimentin	3689.0908203125
327	Vimentin	9016.3330078125
328	Vimentin	521.055541992188
329	Vimentin	11572.43359375
330	Vimentin	2979.72729492188
331	Vimentin	11689.9208984375
332	Vimentin	1
333	Vimentin	4417.96923828125
334	Vimentin	241
335	Vimentin	6242.27294921875
336	Vimentin	937.200012207031
337	Vimentin	1599.31701660156
338	Vimentin	5249.36376953125
339	Vimentin	6741.47998046875
340	Vimentin	139.66667175293
341	Vimentin	781.099975585938
342	Vimentin	15831.47265625
343	Vimentin	3830.9091796875
344	Vimentin	16852.720703125
345	Vimentin	6149.0595703125
346	Vimentin	6089.34326171875
347	Vimentin	529.046142578125
348	Vimentin	417
349	Vimentin	1719.56518554688
350	Vimentin	15462.63671875
351	Vimentin	679.347839355469
352	Vimentin	1992.82983398438
353	Vimentin	10819.400390625
354	Vimentin	3545.41967773438
355	Vimentin	6403.79296875
356	Vimentin	4716.66650390625
357	Vimentin	1076.93103027344
358	Vimentin	338.337829589844
359	Vimentin	3544.17700195312
360	Vimentin	15910.529296875
361	Vimentin	4823.72705078125
362	Vimentin	2171.78271484375
363	Vimentin	5808.861328125
364	Vimentin	14264.060546875
365	Vimentin	762.048767089844
366	Vimentin	1342.28942871094
367	Vimentin	781.049987792969
368	Vimentin	721.076904296875
369	Vimentin	355.613647460938
370	Vimentin	1412.61901855469
371	Vimentin	781.094848632812
372	Vimentin	980.674438476562
373	Vimentin	2039.78662109375
374	Vimentin	1503.44445800781
375	Vimentin	391.0625
376	Vimentin	165.210525512695
377	Vimentin	1
378	Vimentin	1
379	Vimentin	165.210525512695
380	Vimentin	457.634155273438
381	Vimentin	4084.81469726562
382	Vimentin	16644.599609375
383	Vimentin	313.028564453125
384	Vimentin	641.025634765625
385	Vimentin	651.083312988281
386	Vimentin	1756.25
387	Vimentin	1725.4736328125
388	Vimentin	3641.83325195312
389	Vimentin	535.971435546875
390	Vimentin	886.54052734375
391	Vimentin	68.8260879516602
392	Vimentin	2081.30004882812
393	Vimentin	533.780517578125
394	Vimentin	368.094116210938
395	Vimentin	426.477264404297
396	Vimentin	908.790893554688
397	Vimentin	353.306457519531
398	Vimentin	657.842102050781
399	Vimentin	1107.3544921875
400	Vimentin	116.555557250977
401	Vimentin	500.260009765625
402	Vimentin	836.042236328125
403	Vimentin	250.600006103516
404	Vimentin	276.323516845703
405	Vimentin	92.7647094726562
406	Vimentin	46.8823547363281
407	Vimentin	223.857147216797
408	Vimentin	1285.94116210938
409	Vimentin	1321.23071289062
410	Vimentin	116.555557250977
411	Vimentin	133.765960693359
412	Vimentin	298.142852783203
413	Vimentin	558.214294433594
414	Vimentin	1540.46667480469
415	Vimentin	539
416	Vimentin	604.903198242188
417	Vimentin	1083.6123046875
418	Vimentin	9987.150390625
419	Vimentin	95.5454559326172
420	Vimentin	2959.48046875
421	Vimentin	803.428588867188
422	Vimentin	4880.60009765625
423	Vimentin	2774.90747070312
424	Vimentin	3121.58740234375
425	Vimentin	13523.92578125
426	Vimentin	9683.1279296875
427	Vimentin	408
428	Vimentin	937.150024414062
429	Vimentin	11523.5
430	Vimentin	6242.2607421875
431	Vimentin	2025.10815429688
432	Vimentin	2341.41674804688
433	Vimentin	6242.23828125
434	Vimentin	5202.111328125
435	Vimentin	2904.86108398438
436	Vimentin	5796.46923828125
437	Vimentin	16889.412109375
438	Vimentin	17044.71875
439	Vimentin	14044.033203125
440	Vimentin	5305.7998046875
441	Vimentin	8870.2626953125
442	Vimentin	15994.4580078125
443	Vimentin	1301.22497558594
444	Vimentin	637.7958984375
445	Vimentin	10273.3125
446	Vimentin	2832.70361328125
447	Vimentin	347.722229003906
448	Vimentin	174.33332824707
449	Vimentin	4104.0927734375
450	Vimentin	12599.3330078125
451	Vimentin	898.112487792969
452	Vimentin	760.054077148438
453	Vimentin	399.319152832031
454	Vimentin	781.125
455	Vimentin	3121.62255859375
456	Vimentin	13639.5185546875
457	Vimentin	2381.13549804688
458	Vimentin	2611
459	Vimentin	2660.31298828125
460	Vimentin	625.085693359375
461	Vimentin	459.887268066406
462	Vimentin	14503.10546875
463	Vimentin	1004.03570556641
464	Vimentin	4530.98388671875
465	Vimentin	4855.388671875
466	Vimentin	4590.15673828125
467	Vimentin	3163.19995117188
468	Vimentin	4599.86865234375
469	Vimentin	4542.990234375
470	Vimentin	1102.29406738281
471	Vimentin	2641.3076171875
472	Vimentin	4469.068359375
473	Vimentin	6008.25
474	Vimentin	1161.50415039062
475	Vimentin	1734.61108398438
476	Vimentin	646.620666503906
477	Vimentin	4107.10546875
478	Vimentin	4248.52783203125
479	Vimentin	3572.35546875
480	Vimentin	436.418609619141
481	Vimentin	1474.55554199219
482	Vimentin	529.864379882812
483	Vimentin	227.130432128906
484	Vimentin	1064.79541015625
485	Vimentin	3010.14282226562
486	Vimentin	401.581085205078
487	Vimentin	677.722900390625
488	Vimentin	6565.2412109375
489	Vimentin	1
490	Vimentin	12083.5126953125
491	Vimentin	874.760009765625
492	Vimentin	6991.33349609375
493	Vimentin	18849.919921875
494	Vimentin	3528.65209960938
495	Vimentin	1759.87268066406
496	Vimentin	459.823516845703
497	Vimentin	1660.89367675781
498	Vimentin	1908.05554199219
499	Vimentin	1419.36364746094
500	Vimentin	1801.30773925781
501	Vimentin	1587.77966308594
502	Vimentin	705.580627441406
503	Vimentin	399.340423583984
504	Vimentin	1041.11767578125
505	Vimentin	7442.6923828125
506	Vimentin	947.696655273438
507	Vimentin	7463.45654296875
508	Vimentin	2497.44995117188
509	Vimentin	3020.9033203125
510	Vimentin	2081.37768554688
511	Vimentin	5444.0234375
512	Vimentin	5462.16650390625
513	Vimentin	3189.47827148438
514	Vimentin	19678.666015625
515	Vimentin	11248.4375
516	Vimentin	7894.43115234375
517	Vimentin	15702
518	Vimentin	16982.59765625
519	Vimentin	18084.94921875
520	Vimentin	5443.93017578125
521	Vimentin	2081.27783203125
522	Vimentin	1642.55725097656
523	Vimentin	2230
524	Vimentin	165.210525512695
525	Vimentin	1086.34777832031
526	Vimentin	2112
527	Vimentin	2102.69384765625
528	Vimentin	417
529	Vimentin	313.049987792969
530	Vimentin	6534.8125
531	Vimentin	521.023803710938
532	Vimentin	555.093444824219
533	Vimentin	20181.599609375
534	Vimentin	4535.29931640625
535	Vimentin	2295.42651367188
536	Vimentin	5604.44189453125
537	Vimentin	6276.6591796875
538	Vimentin	762.036560058594
539	Vimentin	1794.40234375
540	Vimentin	1272.33337402344
541	Vimentin	13123.794921875
542	Vimentin	4161.86474609375
543	Vimentin	261
544	Vimentin	6242.14306640625
545	Vimentin	287.919525146484
546	Vimentin	876.912292480469
547	Vimentin	911.114562988281
548	Vimentin	112.428573608398
549	Vimentin	5181.240234375
550	Vimentin	1236.22912597656
551	Vimentin	721.1025390625
552	Vimentin	8730.513671875
553	Vimentin	5745.79541015625
554	Vimentin	486.411102294922
555	Vimentin	1441.19226074219
556	Vimentin	591.324340820312
557	Vimentin	35.6666679382324
558	Vimentin	595.333312988281
559	Vimentin	714.200012207031
560	Vimentin	2666.5625
561	Vimentin	583.901123046875
562	Vimentin	101.645164489746
563	Vimentin	1249.19995117188
564	Vimentin	493.697357177734
565	Vimentin	1
566	Vimentin	577.107666015625
567	Vimentin	707.509460449219
568	Vimentin	2805.60766601562
569	Vimentin	906.914001464844
570	Vimentin	1
571	Vimentin	1502.05065917969
572	Vimentin	818.190490722656
573	Vimentin	8502.1376953125
574	Vimentin	1015.17498779297
575	Vimentin	2276.47924804688
576	Vimentin	861.827575683594
577	Vimentin	229.317077636719
578	Vimentin	928.648620605469
579	Vimentin	2153.103515625
580	Vimentin	1833.66662597656
581	Vimentin	2220.11108398438
582	Vimentin	1258.46264648438
583	Vimentin	1374.07995605469
584	Vimentin	14644.23046875
585	Vimentin	6470.73193359375
586	Vimentin	8859.6455078125
587	Vimentin	3730.41455078125
588	Vimentin	3582.93920898438
589	Vimentin	4291.85400390625
590	Vimentin	5722.0556640625
591	Vimentin	3455.92846679688
592	Vimentin	2620.10717773438
593	Vimentin	6884.82373046875
594	Vimentin	7574.34130859375
595	Vimentin	341.418182373047
596	Vimentin	5282.0771484375
597	Vimentin	3502.1220703125
598	Vimentin	7844.86474609375
599	Vimentin	5483.2431640625
600	Vimentin	4904.8212890625
601	Vimentin	507.027038574219
602	Vimentin	9122.9228515625
603	Vimentin	2625.11352539062
604	Vimentin	756.442077636719
605	Vimentin	15844.4423828125
606	Vimentin	153.195129394531
607	Vimentin	513.320922851562
608	Vimentin	721.1025390625
609	Vimentin	5737.5439453125
610	Vimentin	2957.36840820312
611	Vimentin	3982.41381835938
612	Vimentin	7769.2978515625
613	Vimentin	6369.65283203125
614	Vimentin	142.818176269531
615	Vimentin	1079.66662597656
616	Vimentin	957.241943359375
617	Vimentin	102.463417053223
618	Vimentin	380.886962890625
619	Vimentin	1971.84216308594
620	Vimentin	20731.25
621	Vimentin	1
622	Vimentin	754.206909179688
623	Vimentin	227.101455688477
624	Vimentin	279.607147216797
625	Vimentin	14730.599609375
626	Vimentin	7078.21435546875
627	Vimentin	395.517242431641
628	Vimentin	3121.69555664062
629	Vimentin	11963.6337890625
630	Vimentin	3409.64624023438
631	Vimentin	507.027038574219
632	Vimentin	11815.0537109375
633	Vimentin	12015.5751953125
634	Vimentin	6377.86962890625
635	Vimentin	16804.615234375
636	Vimentin	882.891296386719
637	Vimentin	930.468078613281
638	Vimentin	818.214294433594
639	Vimentin	2220.11108398438
640	Vimentin	108.586204528809
641	Vimentin	6027
642	Vimentin	2443.173828125
643	Vimentin	986.368408203125
644	Vimentin	6062.3076171875
645	Vimentin	250.600006103516
646	Vimentin	568.363647460938
647	Vimentin	4013.07153320312
648	Vimentin	814.95654296875
649	Vimentin	335.303558349609
650	Vimentin	13217.94140625
651	Vimentin	9198.6494140625
652	Vimentin	3882.80493164062
653	Vimentin	24824.7734375
654	Vimentin	157
655	Vimentin	6677.6279296875
656	Vimentin	4046.22216796875
657	Vimentin	611.5
658	Vimentin	1561.30004882812
659	Vimentin	918.794128417969
660	Vimentin	241.015380859375
661	Vimentin	2238.39624023438
662	Vimentin	925.592590332031
663	Vimentin	253.97297668457
664	Vimentin	804.277221679688
665	Vimentin	965.563659667969
666	Vimentin	1810.88000488281
667	Vimentin	851.954528808594
668	Vimentin	822.105285644531
669	Vimentin	16718.9765625
670	Vimentin	1097.35131835938
671	Vimentin	5958.63623046875
672	Vimentin	4345.33349609375
673	Vimentin	1767.35852050781
674	Vimentin	1
675	Vimentin	481.038452148438
676	Vimentin	4498.35302734375
677	Vimentin	1366.21875
678	Vimentin	261.020843505859
679	Vimentin	2521.38452148438
680	Vimentin	12058.0458984375
681	Vimentin	298.142852783203
682	Vimentin	10757.3408203125
683	Vimentin	1089.58142089844
684	Vimentin	3641.755859375
685	Vimentin	3171.15869140625
686	Vimentin	12723.73046875
687	Vimentin	381.48779296875
688	Vimentin	781.099975585938
689	Vimentin	1561.27453613281
690	Vimentin	6199.5751953125
691	Vimentin	399.340423583984
692	Vimentin	4321.8076171875
693	Vimentin	19423.91015625
694	Vimentin	7802.69287109375
695	Vimentin	655.258056640625
696	Vimentin	7178.5
697	Vimentin	13107.8330078125
698	Vimentin	18663.98046875
699	Vimentin	306.921569824219
700	Vimentin	13618.5712890625
701	Vimentin	16297.888671875
702	Vimentin	16991.408203125
703	Vimentin	15320.7275390625
704	Vimentin	7133.90478515625
705	Vimentin	6632.20849609375
706	Vimentin	19231.216796875
707	Vimentin	10287.5927734375
708	Vimentin	5300.15087890625
709	Vimentin	1427.51428222656
710	Vimentin	27941.078125
711	Vimentin	1873.35998535156
712	Vimentin	10333.8662109375
713	Vimentin	6698.9267578125
714	Vimentin	23016.125
715	Vimentin	13848.9375
716	Vimentin	20606.779296875
717	Vimentin	1561.2236328125
718	Vimentin	2866.81640625
719	Vimentin	1388
720	Vimentin	13910.228515625
721	Vimentin	2239.65209960938
722	Vimentin	1991.74133300781
723	Vimentin	12991.767578125
724	Vimentin	481.0615234375
725	Vimentin	1249.19995117188
726	Vimentin	6163.31640625
727	Vimentin	4081.8076171875
728	Vimentin	555.733337402344
729	Vimentin	669.642883300781
730	Vimentin	744
731	Vimentin	9866.2900390625
732	Vimentin	4959.68505859375
733	Vimentin	687.460021972656
734	Vimentin	6242.14990234375
735	Vimentin	1712.20971679688
736	Vimentin	1327.21667480469
737	Vimentin	7334.2998046875
738	Vimentin	184.529418945312
739	Vimentin	1586.04760742188
740	Vimentin	2716.27270507812
741	Vimentin	1198.43017578125
742	Vimentin	882.070617675781
743	Vimentin	12044.90625
744	Vimentin	880.070434570312
745	Vimentin	11972.1962890625
746	Vimentin	586.0625
747	Vimentin	272.347839355469
748	Vimentin	604.967712402344
749	Vimentin	543.652160644531
750	Vimentin	431.379302978516
751	Vimentin	12353.625
752	Vimentin	2036.10864257812
753	Vimentin	10019.8681640625
754	Vimentin	2908.8408203125
755	Vimentin	1201.15380859375
756	Vimentin	3468.2666015625
757	Vimentin	10056.4443359375
758	Vimentin	3930.59252929688
759	Vimentin	2193.82885742188
760	Vimentin	3845.26098632812
761	Vimentin	202.301071166992
762	Vimentin	8972.7998046875
763	Vimentin	1223.47424316406
764	Vimentin	2081.37939453125
765	Vimentin	3121.46142578125
766	Vimentin	5651.97314453125
767	Vimentin	1932.78576660156
768	Vimentin	10480.8056640625
769	Vimentin	3511.66674804688
770	Vimentin	2300.36840820312
771	Vimentin	1928.38232421875
772	Vimentin	4639.837890625
773	Vimentin	6560.73486328125
774	Vimentin	446.732147216797
775	Vimentin	3121.60009765625
776	Vimentin	4150.3955078125
777	Vimentin	765.142883300781
778	Vimentin	2329.07934570312
779	Vimentin	8715.396484375
780	Vimentin	3195.90478515625
781	Vimentin	4124.78564453125
782	Vimentin	1041.08337402344
783	Vimentin	1449.82739257812
784	Vimentin	856.580627441406
785	Vimentin	1544.84216308594
786	Vimentin	4904.7998046875
787	Vimentin	2714.60864257812
788	Vimentin	241
789	Vimentin	1093.177734375
790	Vimentin	250.639999389648
791	Vimentin	75.2857131958008
792	Vimentin	3415.96215820312
793	Vimentin	2148.97412109375
794	Vimentin	7976.08349609375
795	Vimentin	864.063842773438
796	Vimentin	2033.04650878906
797	Vimentin	10254.5234375
798	Vimentin	14891.171875
799	Vimentin	12969.111328125
800	Vimentin	3468.37768554688
801	Vimentin	1434.78381347656
802	Vimentin	6539.4287109375
803	Vimentin	12389
804	Vimentin	3609.125
805	Vimentin	781.1875
806	Vimentin	17368.26171875
807	Vimentin	19053.6484375
808	Vimentin	410.213104248047
809	Vimentin	1639.25
810	Vimentin	564.903625488281
811	Vimentin	5651.86474609375
812	Vimentin	378.175811767578
813	Vimentin	18245
814	Vimentin	4006.53735351562
815	Vimentin	2586.57153320312
816	Vimentin	558.178588867188
817	Vimentin	1510.9677734375
818	Vimentin	2189.02294921875
819	Vimentin	7731.08251953125
820	Vimentin	2081.33325195312
821	Vimentin	1951.33337402344
822	Vimentin	633.486511230469
823	Vimentin	16554.15234375
824	Vimentin	609.829284667969
825	Vimentin	6884.7939453125
826	Vimentin	16969.875
827	Vimentin	14518.9130859375
828	Vimentin	7093.45458984375
829	Vimentin	1261.77783203125
830	Vimentin	836.014099121094
831	Vimentin	139.66667175293
832	Vimentin	11933.05859375
833	Vimentin	2497.4599609375
834	Vimentin	2237.36669921875
835	Vimentin	1184.58618164062
836	Vimentin	12136.962890625
837	Vimentin	2102.53051757812
838	Vimentin	1486.85717773438
839	Vimentin	1285.89416503906
840	Vimentin	7282.45458984375
841	Vimentin	491.314300537109
842	Vimentin	986.394714355469
843	Vimentin	5241.283203125
844	Vimentin	1357.724609375
845	Vimentin	1135.72729492188
846	Vimentin	10299.2001953125
847	Vimentin	833.116638183594
848	Vimentin	604.924743652344
849	Vimentin	13419.9140625
850	Vimentin	9194.3515625
851	Vimentin	859.853210449219
852	Vimentin	329.421051025391
853	Vimentin	971.799987792969
854	Vimentin	255.693878173828
855	Vimentin	6679.27001953125
856	Vimentin	133.765960693359
857	Vimentin	12175.1103515625
858	Vimentin	14761
859	Vimentin	1561.25
860	Vimentin	2497.46655273438
861	Vimentin	7388.71435546875
862	Vimentin	7931.10595703125
863	Vimentin	8848.5498046875
864	Vimentin	7210.8447265625
865	Vimentin	11921.9599609375
866	Vimentin	1115.42858886719
867	Vimentin	3765.58740234375
868	Vimentin	1821.36108398438
869	Vimentin	2126.68115234375
870	Vimentin	6027.03466796875
871	Vimentin	1836.57348632812
872	Vimentin	1807.68420410156
873	Vimentin	2754.5
874	Vimentin	588.920288085938
875	Vimentin	2420.33715820312
876	Vimentin	625.099975585938
877	Vimentin	14897.8486328125
878	Vimentin	9594.07421875
879	Vimentin	1821.25
880	Vimentin	1681.23071289062
881	Vimentin	1
882	Vimentin	604.967712402344
883	Vimentin	270.641967773438
884	Vimentin	16496
885	Vimentin	878.625
886	Vimentin	50.523811340332
887	Vimentin	1853.78125
888	Vimentin	1262.38293457031
889	Vimentin	717.891906738281
890	Vimentin	918.705871582031
891	Vimentin	7802.615234375
892	Vimentin	102.739128112793
893	Vimentin	83.1052627563477
894	Vimentin	2404.7431640625
895	Vimentin	18005
896	Vimentin	2459.60595703125
897	Vimentin	1
898	Vimentin	2521.5
899	Vimentin	213.772720336914
900	Vimentin	3852
901	Vimentin	4584.375
902	Vimentin	82.0519485473633
903	Vimentin	313
904	Vimentin	373.582092285156
905	Vimentin	1
906	Vimentin	529.847473144531
907	Vimentin	749.919982910156
908	Vimentin	1277.65905761719
909	Vimentin	49
910	Vimentin	521.066650390625
911	Vimentin	562.640014648438
912	Vimentin	999.52001953125
913	Vimentin	2401.42309570312
914	Vimentin	1908.02783203125
915	Vimentin	464.824310302734
916	Vimentin	568.348510742188
917	Vimentin	1
918	Vimentin	1
919	Vimentin	177.153228759766
920	Vimentin	241.038467407227
921	Vimentin	1611.67736816406
922	Vimentin	2655.88061523438
923	Vimentin	1097.44592285156
924	Vimentin	721.134643554688
925	Vimentin	1
926	Vimentin	1
927	Vimentin	66
928	Vimentin	417.033325195312
929	Vimentin	625.1142578125
930	Vimentin	18842.943359375
931	Vimentin	976.15625
932	Vimentin	42.0526313781738
933	Vimentin	1361.30773925781
934	Vimentin	216.172409057617
935	Vimentin	1
936	Vimentin	235.024993896484
937	Vimentin	1115.42858886719
938	Vimentin	3399.76245117188
939	Vimentin	12089.21875
940	Vimentin	5162.115234375
941	Vimentin	105
942	Vimentin	1
943	Vimentin	4161.79150390625
944	Vimentin	754.241394042969
945	Vimentin	1277.54541015625
946	Vimentin	768.311462402344
947	Vimentin	1
948	Vimentin	760.592102050781
949	Vimentin	281.012817382812
950	Vimentin	8322.7958984375
951	Vimentin	664.914916992188
952	Vimentin	16820.36328125
953	Vimentin	17278.853515625
954	Vimentin	1242.44091796875
955	Vimentin	930.489379882812
956	Vimentin	261
957	Vimentin	878.625
958	Vimentin	1719.10107421875
959	Vimentin	70.3333358764648
960	Vimentin	885.8955078125
961	Vimentin	313
962	Vimentin	1226.96423339844
963	Vimentin	85.3243255615234
964	Vimentin	1599.41467285156
965	Vimentin	5121.94873046875
966	Vimentin	4837.75
967	Vimentin	13217.9609375
968	Vimentin	1873.32312011719
969	Vimentin	1
970	Vimentin	979.067138671875
971	Vimentin	426.545440673828
972	Vimentin	18344.609375
973	Vimentin	2841.48706054688
974	Vimentin	846.1875
975	Vimentin	108.586204528809
976	Vimentin	205.606552124023
977	Vimentin	928.756774902344
978	Vimentin	1720.57141113281
979	Vimentin	625.080017089844
980	Vimentin	13403.9619140625
981	Vimentin	4754.03076171875
982	Vimentin	4426.708984375
983	Vimentin	396.507049560547
984	Vimentin	1621.21154785156
985	Vimentin	203.610382080078
986	Vimentin	112.428573608398
987	Vimentin	4540.1513671875
988	Vimentin	1748.53332519531
989	Vimentin	1
990	Vimentin	2341.5
991	Vimentin	1
992	Vimentin	2826.37841796875
993	Vimentin	159.661010742188
994	Vimentin	1
995	Vimentin	7089.3427734375
996	Vimentin	8642.884765625
997	Vimentin	2520.01196289062
998	Vimentin	1
999	Vimentin	131.02082824707
1000	Vimentin	202.32258605957
1001	Vimentin	8953.75390625
1002	Vimentin	1
1003	Vimentin	125.800003051758
1004	Vimentin	469.100006103516
1005	Vimentin	131
1006	Vimentin	12255.341796875
1007	Vimentin	10781.423828125
1008	Vimentin	1
1009	Vimentin	735.176452636719
1010	Vimentin	1647.84716796875
1011	Vimentin	4681.71435546875
1012	Vimentin	1
1013	Vimentin	64.673469543457
1014	Vimentin	57.7272720336914
1015	Vimentin	19765.359375
1016	Vimentin	2273.29125976562
1017	Vimentin	901.742248535156
1018	Vimentin	3573.302734375
1019	Vimentin	3281.64111328125
1020	Vimentin	1924.61645507812
1021	Vimentin	4434.083984375
1022	Vimentin	7755.36376953125
1023	Vimentin	9594.1484375
1024	Vimentin	44.943660736084
1025	Vimentin	493.701751708984
1026	Vimentin	7380.0625
1027	Vimentin	2714.52172851562
1028	Vimentin	3767.31030273438
1029	Vimentin	15740.0869140625
1030	Vimentin	4256.431640625
1031	Vimentin	8530.7333984375
1032	Vimentin	131
1033	Vimentin	11763.595703125
1034	Vimentin	11916.3935546875
1035	Vimentin	6589.037109375
1036	Vimentin	10083.2822265625
1037	Vimentin	15788.1171875
1038	Vimentin	9688
1039	Vimentin	1
1040	Vimentin	7219.30419921875
1041	Vimentin	1
1042	Vimentin	110.866195678711
1043	Vimentin	174.355560302734
1044	Vimentin	493.701751708984
1045	Vimentin	711.987365722656
1046	Vimentin	174.33332824707
1047	Vimentin	2250.755859375
1048	Vimentin	391.024993896484
1049	Vimentin	19101.845703125
1050	Vimentin	17967.30078125
1051	Vimentin	193.592590332031
1052	Vimentin	3511.71875
1053	Vimentin	17164.76953125
1054	Vimentin	469.100006103516
1055	Vimentin	999.573303222656
1056	Vimentin	9808.904296875
1057	Vimentin	1135.72729492188
1058	Vimentin	1214.55554199219
1059	Vimentin	9227.3046875
1060	Vimentin	937.099975585938
1061	Vimentin	598.531921386719
1062	Vimentin	1216.9765625
1063	Vimentin	80.3220367431641
1064	Vimentin	1
1065	Vimentin	13817.7861328125
1066	Vimentin	1321.11535644531
1067	Vimentin	9546.529296875
1068	Vimentin	1452.34887695312
1069	Vimentin	207.056610107422
1070	Vimentin	1
1071	Vimentin	700.413818359375
1072	Vimentin	1118.18518066406
1073	Vimentin	98.5
1074	Vimentin	1041.14282226562
1075	Vimentin	247.342102050781
1076	Vimentin	2554.13647460938
1077	Vimentin	459.911773681641
1078	Vimentin	1457.177734375
1079	Vimentin	1041.08337402344
1080	Vimentin	3901.75
1081	Vimentin	1009.61614990234
1082	Vimentin	1171.125
1083	Vimentin	1268.78125
1084	Vimentin	261.041656494141
1085	Vimentin	3925.44702148438
1086	Vimentin	6403.79296875
1087	Vimentin	805.247436523438
1088	Vimentin	114.454544067383
1089	Vimentin	1041.13977050781
1090	Vimentin	2978.18383789062
1091	Vimentin	2554.22729492188
1092	Vimentin	15994.625
1093	Vimentin	23440.978515625
1094	Vimentin	5760.30078125
1095	Vimentin	379.212127685547
1096	Vimentin	3277.57495117188
1097	Vimentin	1812.2587890625
1098	Vimentin	134.714279174805
1099	Vimentin	129.219177246094
1100	Vimentin	8222.12890625
1101	Vimentin	154.442626953125
1102	Vimentin	9555
1103	Vimentin	4491.73193359375
1104	Vimentin	347.722229003906
1105	Vimentin	481.05126953125
1106	Vimentin	741.457641601562
1107	Vimentin	473.818176269531
1108	Vimentin	1230.33337402344
1109	Vimentin	3023.10522460938
1110	Vimentin	9507.0615234375
1111	Vimentin	17212.10546875
1112	Vimentin	1201.07690429688
1113	Vimentin	20193.765625
1114	Vimentin	335.294647216797
1115	Vimentin	2428.10107421875
1116	Vimentin	1670.18603515625
1117	Vimentin	8582.75
1118	Vimentin	1073.59375
1119	Vimentin	4729.12109375
1120	Vimentin	264.144592285156
1121	Vimentin	9363.0712890625
1122	Vimentin	9040.0693359375
1123	Vimentin	3953.7333984375
1124	Vimentin	347.666656494141
1125	Vimentin	466.731353759766
1126	Vimentin	8025.4287109375
1127	Vimentin	1639.83447265625
1128	Vimentin	4993.7998046875
1129	Vimentin	1821.2685546875
1130	Vimentin	131
1131	Vimentin	391.041656494141
1132	Vimentin	6047.1875
1133	Vimentin	2012.05554199219
1134	Vimentin	21665.904296875
1135	Vimentin	1687.75671386719
1136	Vimentin	1073.640625
1137	Vimentin	153.207321166992
1138	Vimentin	1769.25
1139	Vimentin	223.857147216797
1140	Vimentin	2104.04345703125
1141	Vimentin	13745.2978515625
1142	Vimentin	1346.10339355469
1143	Vimentin	323.758605957031
1144	Vimentin	9730.1376953125
1145	Vimentin	92.7647094726562
1146	Vimentin	182.395355224609
1147	Vimentin	223.857147216797
1148	Vimentin	3208.36108398438
1149	Vimentin	1599.41467285156
1150	Vimentin	40.4936714172363
1151	Vimentin	574.122436523438
1152	Vimentin	4719.951171875
1153	Vimentin	21723.03125
1154	Vimentin	7989.919921875
1155	Vimentin	4314.7646484375
1156	Vimentin	4307.5
1157	Vimentin	3730.51220703125
1158	Vimentin	892.619018554688
1159	Vimentin	10541.9775390625
1160	Vimentin	8017.8447265625
1161	Vimentin	539.034484863281
1162	Vimentin	2675.8095703125
1163	Vimentin	677.083312988281
1164	Vimentin	1285.82348632812
1165	Vimentin	1993.39233398438
1166	Vimentin	132.578308105469
1167	Vimentin	595.333312988281
1168	Vimentin	809.925903320312
1169	Vimentin	1
1170	Vimentin	1226.92858886719
1171	Vimentin	2675.71435546875
1172	Vimentin	8042.73095703125
1173	Vimentin	2754.44116210938
1174	Vimentin	1338.38098144531
1175	Vimentin	921.786865234375
1176	Vimentin	5010.4736328125
1177	Vimentin	10717.2451171875
1178	Vimentin	261
1179	Vimentin	1992.82983398438
1180	Vimentin	1441.19226074219
1181	Vimentin	4918.45458984375
1182	Vimentin	1968.28259277344
1183	Vimentin	169.648651123047
1184	Vimentin	391.083343505859
1185	Vimentin	2213.763671875
1186	Vimentin	1401.24353027344
1187	Vimentin	2319.1142578125
1188	Vimentin	202.290328979492
1189	Vimentin	918.705871582031
1190	Vimentin	1742.67443847656
1191	Vimentin	3628.63745117188
1192	Vimentin	13490.548828125
1193	Vimentin	7188.77880859375
1194	Vimentin	17311.849609375
1195	Vimentin	578.777770996094
1196	Vimentin	3481.57690429688
1197	Vimentin	2362.56762695312
1198	Vimentin	5688.70947265625
1199	Vimentin	646.620666503906
1200	Vimentin	347.666656494141
1201	Vimentin	1
1202	Vimentin	213.727279663086
1203	Vimentin	2663.86669921875
1204	Vimentin	2787.17846679688
1205	Vimentin	223.871429443359
1206	Vimentin	13328.9169921875
1207	Vimentin	6348.0849609375
1208	Vimentin	105.711410522461
1209	Vimentin	2926.5
1210	Vimentin	1531.86791992188
1211	Vimentin	1396.9736328125
1212	Vimentin	12951.599609375
1213	Vimentin	18044.36328125
1214	Vimentin	4003.36962890625
1215	Vimentin	548.403503417969
1216	Vimentin	12246.271484375
1217	Vimentin	1041.13098144531
1218	Vimentin	408
1219	Vimentin	14824.3125
1220	Vimentin	9278.67578125
1221	Vimentin	1809.51135253906
1222	Vimentin	1058.77966308594
1223	Vimentin	1135.63635253906
1224	Vimentin	1142.58532714844
1225	Vimentin	3797.75
1226	Vimentin	81
1227	Vimentin	1862.35083007812
1228	Vimentin	705.612915039062
1229	Vimentin	279.571441650391
1230	Vimentin	4020.79663085938
1231	Vimentin	1403.01452636719
1232	Vimentin	5573.53564453125
1233	Vimentin	385.046142578125
1234	Vimentin	4614.14501953125
1235	Vimentin	12185.26953125
1236	Vimentin	293.53125
1237	Vimentin	3778.5
1238	Vimentin	1
1239	Vimentin	368.058837890625
1240	Vimentin	92.7647094726562
1241	Vimentin	16711.7734375
1242	Vimentin	203.623382568359
1243	Vimentin	510.448974609375
1244	Vimentin	1324.83337402344
1245	Vimentin	108.586204528809
1246	Vimentin	4439.22216796875
1247	Vimentin	248.892517089844
1248	Vimentin	6762.33349609375
1249	Vimentin	2486.8134765625
1250	Vimentin	4284.31396484375
1251	Vimentin	236.490570068359
1252	Vimentin	4121.83349609375
1253	Vimentin	20903.75390625
1254	Vimentin	1297.27697753906
1255	Vimentin	683.5625
1256	Vimentin	1
1257	Vimentin	98.5
1258	Vimentin	1171.16662597656
1259	Vimentin	5715.93994140625
1260	Vimentin	1108.25805664062
1261	Vimentin	4418.55859375
1262	Vimentin	5462.1748046875
1263	Vimentin	7167.037109375
1264	Vimentin	1
1265	Vimentin	7431.09521484375
1266	Vimentin	157.024993896484
1267	Vimentin	4039.42163085938
1268	Vimentin	8233.0341796875
1269	Vimentin	1447.07312011719
1270	Vimentin	721.115356445312
1271	Vimentin	828.060241699219
1272	Vimentin	5433.2470703125
1273	Vimentin	646.586181640625
1274	Vimentin	1744.2275390625
1275	Vimentin	62.1764717102051
1276	Vimentin	1
1277	Vimentin	3121.60498046875
1278	Vimentin	1063.27661132812
1279	Vimentin	1338.42858886719
1280	Vimentin	1063.2978515625
1281	Vimentin	691.622924804688
1282	Vimentin	5398.89208984375
1283	Vimentin	7579.71435546875
1284	Vimentin	23474.130859375
1285	Vimentin	1061.9599609375
1286	Vimentin	1887.8759765625
1287	Vimentin	10333.8662109375
1288	Vimentin	6602.23095703125
1289	Vimentin	3121.5
1290	Vimentin	4918.33349609375
1291	Vimentin	992.542053222656
1292	Vimentin	9363
1293	Vimentin	233.85075378418
1294	Vimentin	3926.9677734375
1295	Vimentin	459.852935791016
1296	Vimentin	14644.3330078125
1297	Vimentin	2624.3681640625
1298	Vimentin	1523.19506835938
1299	Vimentin	4634.69677734375
1300	Vimentin	8471.3427734375
1301	Vimentin	322.235290527344
1302	Vimentin	1740.34423828125
1303	Vimentin	3859.892578125
1304	Vimentin	481.038452148438
1305	Vimentin	12483.75
1306	Vimentin	1703.09094238281
1307	Vimentin	13263.900390625
1308	Vimentin	8068.9755859375
1309	Vimentin	6242.2001953125
1310	Vimentin	2632.8193359375
1311	Vimentin	9412.4443359375
1312	Vimentin	1189.76196289062
1313	Vimentin	4890.033203125
1314	Vimentin	9206.974609375
1315	Vimentin	1041.23327636719
1316	Vimentin	12483.875
1317	Vimentin	248.029159545898
1318	Vimentin	403.645172119141
1319	Vimentin	19534.185546875
1320	Vimentin	11343.4423828125
1321	Vimentin	6136.50830078125
1322	Vimentin	261.030303955078
1323	Vimentin	5901.046875
1324	Vimentin	5107.45458984375
1325	Vimentin	3659.62060546875
1326	Vimentin	2714.60864257812
1327	Vimentin	8207.2958984375
1328	Vimentin	4096.8125
1329	Vimentin	551.61767578125
1330	Vimentin	1419.39392089844
1331	Vimentin	149.571426391602
1332	Vimentin	3290.27026367188
1333	Vimentin	3411.93017578125
1334	Vimentin	514.455688476562
1335	Vimentin	822.210510253906
1336	Vimentin	1285.98034667969
1337	Vimentin	13330
1338	Vimentin	8762.76953125
1339	Vimentin	5028.66650390625
1340	Vimentin	7089.39990234375
1341	Vimentin	1635.57141113281
1342	Vimentin	12310.388671875
1343	Vimentin	1
1344	Vimentin	7698.66650390625
1345	Vimentin	14327.818359375
1346	Vimentin	9716.376953125
1347	Vimentin	2146.36596679688
1348	Vimentin	21746.826171875
1349	Vimentin	539.034484863281
1350	Vimentin	95.5454559326172
1351	Vimentin	2114.9140625
1352	Vimentin	5381.37939453125
1353	Vimentin	9362.9365234375
1354	Vimentin	196
1355	Vimentin	3611.11767578125
1356	Vimentin	3053.78271484375
1357	Vimentin	547.075012207031
1358	Vimentin	901.134643554688
1359	Vimentin	13577.62890625
1360	Vimentin	9871.0234375
1361	Vimentin	17847.53125
1362	Vimentin	1
1363	Vimentin	1
1364	Vimentin	9586
1365	Vimentin	57.7272720336914
1366	Vimentin	1
1367	Vimentin	368.117645263672
1368	Vimentin	375.440002441406
1369	Vimentin	3417.56884765625
1370	Vimentin	1139.63513183594
1371	Vimentin	1217.97998046875
1372	Vimentin	2443.0869140625
1373	Vimentin	10285.068359375
1374	Vimentin	2196.9443359375
1375	Vimentin	4808.486328125
1376	Vimentin	1
1377	Vimentin	1
1378	Vimentin	3641.79174804688
1379	Vimentin	1290.74670410156
1380	Vimentin	4231.177734375
1381	Vimentin	142.818176269531
1382	Vimentin	5522
1383	Vimentin	250.639999389648
1384	Vimentin	2114.9677734375
1385	Vimentin	121
1386	Vimentin	8870.35546875
1387	Vimentin	149.571426391602
1388	Vimentin	2576.29125976562
1389	Vimentin	796.431396484375
1390	Vimentin	12081.0322265625
1391	Vimentin	4904.90478515625
1392	Vimentin	1706.65832519531
1393	Vimentin	5712.37744140625
1394	Vimentin	2020.16174316406
1395	Vimentin	241.015380859375
1396	Vimentin	10027.6015625
1397	Vimentin	3329.62231445312
1398	Vimentin	2754.5
1399	Vimentin	2125.63818359375
1400	Vimentin	196
1401	Vimentin	142.818176269531
1402	Vimentin	10352.48828125
1403	Vimentin	10026.95703125
1404	Vimentin	4914.42529296875
1405	Vimentin	10240.625
1406	Vimentin	657.894714355469
1407	Vimentin	5202.0478515625
1408	Vimentin	450.159088134766
1409	Vimentin	2920.97143554688
1410	Vimentin	748.614562988281
1411	Vimentin	15133.3017578125
1412	Vimentin	625.049987792969
1413	Vimentin	1
1414	Vimentin	1301.20239257812
1415	Vimentin	223.875
1416	Vimentin	2185.47509765625
1417	Vimentin	6406.4208984375
1418	Vimentin	105
1419	Vimentin	3672.35302734375
1420	Vimentin	149.571426391602
1421	Vimentin	289.046142578125
1422	Vimentin	7944.5908203125
1423	Vimentin	10254.6669921875
1424	Vimentin	323.793090820312
1425	Vimentin	4020.77954101562
1426	Vimentin	2948.22216796875
1427	Vimentin	2057.70458984375
1428	Vimentin	1
1429	Vimentin	1334.58972167969
1430	Vimentin	2146.3125
1431	Vimentin	844.351379394531
1432	Vimentin	269.629150390625
1433	Vimentin	142.818176269531
1434	Vimentin	3401.05981445312
1435	Vimentin	13683.9228515625
1436	Vimentin	318.322021484375
1437	Vimentin	7802.72705078125
1438	Vimentin	5474.12841796875
1439	Vimentin	5447.92724609375
1440	Vimentin	2005.28454589844
1441	Vimentin	5282.115234375
1442	Vimentin	14921.78125
1443	Vimentin	2436.63403320312
1444	Vimentin	18257.150390625
1445	Vimentin	1059.76782226562
1446	Vimentin	6291.888671875
1447	Vimentin	1270.40673828125
1448	Vimentin	3468.28881835938
1449	Vimentin	9661.80859375
1450	Vimentin	7105.44677734375
1451	Vimentin	306.882354736328
1452	Vimentin	595.416687011719
1453	Vimentin	363.81396484375
1454	Vimentin	481.038452148438
1455	Vimentin	12105.3935546875
1456	Vimentin	403.677429199219
1457	Vimentin	134.714279174805
1458	Vimentin	5288.75
1459	Vimentin	543.684753417969
1460	Vimentin	188.220001220703
1461	Vimentin	365.727264404297
1462	Vimentin	347.666656494141
1463	Vimentin	1162.11633300781
1464	Vimentin	5071.875
1465	Vimentin	2743.36352539062
1466	Vimentin	1
1467	Vimentin	3066.89477539062
1468	Vimentin	353.274200439453
1469	Vimentin	607.694458007812
1470	Vimentin	379.181823730469
1471	Vimentin	1675.451171875
1472	Vimentin	7548.67431640625
1473	Vimentin	119.481010437012
1474	Vimentin	2229.85717773438
1475	Vimentin	2081.39208984375
1476	Vimentin	323.758605957031
1477	Vimentin	1193.41467285156
1478	Vimentin	16210.0146484375
1479	Vimentin	1
1480	Vimentin	11719.4287109375
1481	Vimentin	9319.6669921875
1482	Vimentin	641.076904296875
1483	Vimentin	7542.5
1484	Vimentin	7152.375
1485	Vimentin	2578.9130859375
1486	Vimentin	301.038452148438
1487	Vimentin	524.075134277344
1488	Vimentin	493.684204101562
1489	Vimentin	2230
1490	Vimentin	966.84521484375
1491	Vimentin	975.142883300781
1492	Vimentin	1561.26672363281
1493	Vimentin	1881.56958007812
1494	Vimentin	2118.57153320312
1495	Vimentin	10717.2080078125
1496	Vimentin	3880.70263671875
1497	Vimentin	937.099975585938
1498	Vimentin	4104
1499	Vimentin	61.0064086914062
1500	Vimentin	726.674438476562
1501	Vimentin	247.342102050781
1502	Vimentin	1061.56860351562
1503	Vimentin	1171.125
1504	Vimentin	313
1505	Vimentin	326
1506	Vimentin	17350.3359375
1507	Vimentin	543.608703613281
1508	Vimentin	625.150024414062
1509	Vimentin	710.166687011719
1510	Vimentin	2701.5
1511	Vimentin	12279.1474609375
1512	Vimentin	625.066650390625
1513	Vimentin	176.788726806641
1514	Vimentin	2991.41674804688
1515	Vimentin	7419.4208984375
1516	Vimentin	5774.2001953125
1517	Vimentin	1697
1518	Vimentin	1510.978515625
1519	Vimentin	4590.15673828125
1520	Vimentin	3336.896484375
1521	Vimentin	607.722229003906
1522	Vimentin	547.025024414062
1523	Vimentin	2193.89184570312
1524	Vimentin	1201.11535644531
1525	Vimentin	928.756774902344
1526	Vimentin	5826.2001953125
1527	Vimentin	1129.7021484375
1528	Vimentin	1679.33618164062
1529	Vimentin	1597.58142089844
1530	Vimentin	101.645164489746
1531	Vimentin	961.153869628906
1532	Vimentin	1366.25
1533	Vimentin	2697.77783203125
1534	Vimentin	2521.45190429688
1535	Vimentin	3479.7705078125
1536	Vimentin	1
1537	Vimentin	806.322570800781
1538	Vimentin	2103.30517578125
1539	Vimentin	989.133361816406
1540	Vimentin	1994.61108398438
1541	Vimentin	426.5
1542	Vimentin	1
1543	Vimentin	4401.9228515625
1544	Vimentin	82.0389633178711
1545	Vimentin	439.8125
1546	Vimentin	14958.689453125
1547	Vimentin	1282.69641113281
1548	Vimentin	199.757965087891
1549	Vimentin	11713.662109375
1550	Vimentin	11353.8623046875
1551	Vimentin	368.094116210938
1552	Vimentin	1
1553	Vimentin	1366.25
1554	Vimentin	15019.28125
1555	Vimentin	1510.90319824219
1556	Vimentin	1201.19226074219
1557	Vimentin	2954.375
1558	Vimentin	991.603149414062
1559	Vimentin	9122.9619140625
1560	Vimentin	1
1561	Vimentin	7007.830078125
1562	Vimentin	636.611083984375
1563	Vimentin	1516.71423339844
1564	Vimentin	1
1565	Vimentin	9061
1566	Vimentin	172.743118286133
1567	Vimentin	14462.7314453125
1568	Vimentin	1272.345703125
1569	Vimentin	5930.16650390625
1570	Vimentin	1
1571	Vimentin	279.352111816406
1572	Vimentin	241
1573	Vimentin	651.041687011719
1574	Vimentin	4508.5556640625
1575	Vimentin	2081.4443359375
1576	Vimentin	1725.42102050781
1577	Vimentin	1681.26928710938
1578	Vimentin	976.15625
1579	Vimentin	521.083312988281
1580	Vimentin	1074.49597167969
1581	Vimentin	7459.3798828125
1582	Vimentin	14564.25
1583	Vimentin	357.600006103516
1584	Vimentin	284.636352539062
1585	Vimentin	2464.64477539062
1586	Vimentin	1
1587	Vimentin	431.379302978516
1588	Vimentin	1010.52941894531
1589	Vimentin	1041.19995117188
1590	Vimentin	1010.55883789062
1591	Vimentin	4124.71435546875
1592	Vimentin	196.03125
1593	Vimentin	514.481018066406
1594	Vimentin	90.1428604125977
1595	Vimentin	2634.046875
1596	Vimentin	19891.859375
1597	Vimentin	833.133361816406
1598	Vimentin	391.049987792969
1599	Vimentin	8254.302734375
1600	Vimentin	2196.9814453125
1601	Vimentin	5336.32275390625
1602	Vimentin	220.390625
1603	Vimentin	4369.7998046875
1604	Vimentin	756.484191894531
1605	Vimentin	937.166687011719
1606	Vimentin	266.531921386719
1607	Vimentin	803.457153320312
1608	Vimentin	3441.66674804688
1609	Vimentin	5332
1610	Vimentin	136.65217590332
1611	Vimentin	149.571426391602
1612	Vimentin	2961.59619140625
1613	Vimentin	2765
1614	Vimentin	1395.25537109375
1615	Vimentin	1
1616	Vimentin	351.595520019531
1617	Vimentin	11926.5
1618	Vimentin	18294.724609375
1619	Vimentin	814.95654296875
1620	Vimentin	11376.4248046875
1621	Vimentin	202.32258605957
1622	Vimentin	2431.42309570312
1623	Vimentin	16171.7724609375
1624	Vimentin	611.554321289062
1625	Vimentin	1493.43481445312
1626	Vimentin	3901.8125
1627	Vimentin	184.529418945312
1628	Vimentin	98.5
1629	Vimentin	2527.14282226562
1630	Vimentin	1399.8505859375
1631	Vimentin	976.180541992188
1632	Vimentin	3305.2353515625
1633	Vimentin	749.890014648438
1634	Vimentin	19765.400390625
1635	Vimentin	4410.54345703125
1636	Vimentin	177.603775024414
1637	Vimentin	1431.27087402344
1638	Vimentin	4211.98779296875
1639	Vimentin	6425.88232421875
1640	Vimentin	77.0975646972656
1641	Vimentin	15171.02734375
1642	Vimentin	2531.1689453125
1643	Vimentin	4081.794921875
1644	Vimentin	437.820007324219
1645	Vimentin	14735.7939453125
1646	Vimentin	3208.27783203125
1647	Vimentin	338.297302246094
1648	Vimentin	20981.630859375
1649	Vimentin	1561.2353515625
1650	Vimentin	3511.66674804688
1651	Vimentin	332.957458496094
1652	Vimentin	6153.14306640625
1653	Vimentin	3179.40747070312
1654	Vimentin	2616.83813476562
1655	Vimentin	24006.48046875
1656	Vimentin	4928.3857421875
1657	Vimentin	731.329772949219
1658	Vimentin	886.513488769531
1659	Vimentin	7533.6552734375
1660	Vimentin	347.722229003906
1661	Vimentin	20837.72265625
1662	Vimentin	4339.43896484375
1663	Vimentin	2281.42309570312
1664	Vimentin	136.65217590332
1665	Vimentin	95.5454559326172
1666	Vimentin	781.053588867188
1667	Vimentin	347.709411621094
1668	Vimentin	295.358489990234
1669	Vimentin	1493.39135742188
1670	Vimentin	11330.4345703125
1671	Vimentin	247.328948974609
1672	Vimentin	446.799987792969
1673	Vimentin	5529
1674	Vimentin	6737.66650390625
1675	Vimentin	625.125
1676	Vimentin	9079.2724609375
1677	Vimentin	2957.38598632812
1678	Vimentin	688.593200683594
1679	Vimentin	1623.693359375
1680	Vimentin	2545.52319335938
1681	Vimentin	9079.3330078125
1682	Vimentin	1523.26831054688
1683	Vimentin	843.802917480469
1684	Vimentin	12189.3203125
1685	Vimentin	12362.078125
1686	Vimentin	740.052612304688
1687	Vimentin	4681.9375
1688	Vimentin	184.529418945312
1689	Vimentin	4308.32373046875
1690	Vimentin	4681.9287109375
1691	Vimentin	1411.63012695312
1692	Vimentin	810.037048339844
1693	Vimentin	2973
1694	Vimentin	469
1695	Vimentin	6457.48291015625
1696	Vimentin	3614.4736328125
1697	Vimentin	14790.4345703125
1698	Vimentin	700.925231933594
1699	Vimentin	284.681823730469
1700	Vimentin	1230.33337402344
1701	Vimentin	98.5
1702	Vimentin	793.523803710938
1703	Vimentin	2687.08862304688
1704	Vimentin	1461.63830566406
1705	Vimentin	3244.01953125
1706	Vimentin	1189.76196289062
1707	Vimentin	4213.875
1708	Vimentin	5125.4736328125
1709	Vimentin	4681.931640625
1710	Vimentin	223.892852783203
1711	Vimentin	4938.19384765625
1712	Vimentin	451.936401367188
1713	Vimentin	2789.63818359375
1714	Vimentin	7107.83935546875
1715	Vimentin	2038.89794921875
1716	Vimentin	961.153869628906
1717	Vimentin	2327.25463867188
1718	Vimentin	95.5454559326172
1719	Vimentin	149.571426391602
1720	Vimentin	22345.19921875
1721	Vimentin	14462.6826171875
1722	Vimentin	575.776306152344
1723	Vimentin	1841.28210449219
1724	Vimentin	3121.59716796875
1725	Vimentin	26049.3671875
1726	Vimentin	19783.97265625
1727	Vimentin	121
1728	Vimentin	368.058837890625
1729	Vimentin	1
1730	Vimentin	213.058258056641
1731	Vimentin	9634.4345703125
1732	Vimentin	1
1733	Vimentin	2179.50952148438
1734	Vimentin	1350.4189453125
1735	Vimentin	333.839996337891
1736	Vimentin	347.703704833984
1737	Vimentin	14298.1162109375
1738	Vimentin	726.709289550781
1739	Vimentin	3790.28564453125
1740	Vimentin	7204.72900390625
1741	Vimentin	12776.3125
1742	Vimentin	1
1743	Vimentin	6242.15771484375
1744	Vimentin	4421.79150390625
1745	Vimentin	14115.068359375
1746	Vimentin	1626.29162597656
1747	Vimentin	950.717407226562
1748	Vimentin	475.847839355469
1749	Vimentin	3285.86840820312
1750	Vimentin	3935.69555664062
1751	Vimentin	1
1752	Vimentin	4951.03466796875
1753	Vimentin	1611.51611328125
1754	Vimentin	3681.794921875
1755	Vimentin	18420.70703125
1756	Vimentin	12093.75
1757	Vimentin	3942.78955078125
1758	Vimentin	749.919982910156
1759	Vimentin	4359.1552734375
1760	Vimentin	223.875
1761	Vimentin	8251.88671875
1762	Vimentin	3847.34887695312
1763	Vimentin	7022.54345703125
1764	Vimentin	937.138488769531
1765	Vimentin	147.835296630859
1766	Vimentin	5139
1767	Vimentin	1319.53515625
1768	Vimentin	2549.44995117188
1769	Vimentin	1268.71875
1770	Vimentin	7490.5498046875
1771	Vimentin	1309.61291503906
1772	Vimentin	1228.17980957031
1773	Vimentin	852.0302734375
1774	Vimentin	2699.10424804688
1775	Vimentin	13209.51171875
1776	Vimentin	488.53125
1777	Vimentin	79.9873428344727
1778	Vimentin	844.324340820312
1779	Vimentin	8398.3818359375
1780	Vimentin	5816.77294921875
1781	Vimentin	459.852935791016
1782	Vimentin	527.80517578125
1783	Vimentin	302.967742919922
1784	Vimentin	121
1785	Vimentin	11262.6083984375
1786	Vimentin	17348.294921875
1787	Vimentin	1179.84448242188
1788	Vimentin	3530.93432617188
1789	Vimentin	4232.322265625
1790	Vimentin	21339.837890625
1791	Vimentin	192.030609130859
1792	Vimentin	10343.7138671875
1793	Vimentin	236.471694946289
1794	Vimentin	5053.52392578125
1795	Vimentin	1357.69567871094
1796	Vimentin	3037.27026367188
1797	Vimentin	2761.46142578125
1798	Vimentin	3433.5
1799	Vimentin	954.5
1800	Vimentin	1756.375
1801	Vimentin	10736.1201171875
1802	Vimentin	535.914306640625
1803	Vimentin	852
1804	Vimentin	2174.8876953125
1805	Vimentin	1068.53942871094
1806	Vimentin	12803.8203125
1807	Vimentin	11681.2001953125
1808	Vimentin	7240.919921875
1809	Vimentin	31448.154296875
1810	Vimentin	1778.51904296875
1811	Vimentin	112.428573608398
1812	Vimentin	3855.88232421875
1813	Vimentin	554.629028320312
1814	Vimentin	303
1815	Vimentin	5657.25
1816	Vimentin	407.956512451172
1817	Vimentin	261
1818	Vimentin	525.9345703125
1819	Vimentin	6053.12109375
1820	Vimentin	4039.470703125
1821	Vimentin	221.282348632812
1822	Vimentin	2764.97143554688
1823	Vimentin	1
1824	Vimentin	377.620697021484
1825	Vimentin	1041.17395019531
1826	Vimentin	276.294128417969
1827	Vimentin	412.527465820312
1828	Vimentin	132.830978393555
1829	Vimentin	735.176452636719
1830	Vimentin	192.040817260742
1831	Vimentin	1457.24438476562
1832	Vimentin	1635.55554199219
1833	Vimentin	2229.87744140625
1834	Vimentin	3921.74365234375
1835	Vimentin	521.125
1836	Vimentin	16774.853515625
1837	Vimentin	694.422241210938
1838	Vimentin	651.104187011719
1839	Vimentin	504.290313720703
1840	Vimentin	7740.240234375
1841	Vimentin	422.675689697266
1842	Vimentin	904.289489746094
1843	Vimentin	4356.17578125
1844	Vimentin	6820.0927734375
1845	Vimentin	2016.35412597656
1846	Vimentin	500.200012207031
1847	Vimentin	3357.95458984375
1848	Vimentin	7906.7333984375
1849	Vimentin	149.571426391602
1850	Vimentin	815
1851	Vimentin	625.049987792969
1852	Vimentin	372.440490722656
1853	Vimentin	446.75
1854	Vimentin	578.851867675781
1855	Vimentin	1
1856	Vimentin	417.04443359375
1857	Vimentin	1784.04760742188
1858	Vimentin	1629.04345703125
1859	Vimentin	335.339294433594
1860	Vimentin	8684.5654296875
1861	Vimentin	1
1862	Vimentin	1224.7451171875
1863	Vimentin	13933.7275390625
1864	Vimentin	9816
1865	Vimentin	171.181823730469
1866	Vimentin	979.457641601562
1867	Vimentin	3294.9443359375
1868	Vimentin	535.914306640625
1869	Vimentin	11790.111328125
1870	Vimentin	568.363647460938
1871	Vimentin	2146.3125
1872	Vimentin	11859.599609375
1873	Vimentin	952.365844726562
1874	Vimentin	6672.71533203125
1875	Vimentin	5083.1142578125
1876	Vimentin	6722.4228515625
1877	Vimentin	1249.189453125
1878	Vimentin	4126.50830078125
1879	Vimentin	13031.958984375
1880	Vimentin	1469.52941894531
1881	Vimentin	1738.57958984375
1882	Vimentin	752.927734375
1883	Vimentin	1041.15148925781
1884	Vimentin	1249.16003417969
1885	Vimentin	19245.25
1886	Vimentin	13229.9345703125
1887	Vimentin	1921.30773925781
1888	Vimentin	3192.45458984375
1889	Vimentin	205.121490478516
1890	Vimentin	6342.9033203125
1891	Vimentin	6535.9765625
1892	Vimentin	568.272705078125
1893	Vimentin	1184.62072753906
1894	Vimentin	8756.25
1895	Vimentin	413.985290527344
1896	Vimentin	1784.17858886719
1897	Vimentin	2036.07250976562
1898	Vimentin	313
1899	Vimentin	332.957458496094
1900	Vimentin	2063.74584960938
1901	Vimentin	1228.13488769531
1902	Vimentin	8553.92578125
1903	Vimentin	1065.90478515625
1904	Vimentin	453.967742919922
1905	Vimentin	8203.080078125
1906	Vimentin	673.076904296875
1907	Vimentin	335.357147216797
1908	Vimentin	2168.11108398438
1909	Vimentin	1447.0244140625
1910	Vimentin	846.104187011719
1911	Vimentin	3371.23999023438
1912	Vimentin	10001.2724609375
1913	Vimentin	1
1914	Vimentin	174.33332824707
1915	Vimentin	184.529418945312
1916	Vimentin	483.54638671875
1917	Vimentin	2260.68969726562
1918	Vimentin	408
1919	Vimentin	1934.85913085938
1920	Vimentin	1451.43664550781
1921	Vimentin	13218
1922	Vimentin	1594.38293457031
1923	Vimentin	157
1924	Vimentin	664.957458496094
1925	Vimentin	2038.87756347656
1926	Vimentin	3294.9443359375
1927	Vimentin	71.9090881347656
1928	Vimentin	2368.41381835938
1929	Vimentin	16115.1640625
1930	Vimentin	431.379302978516
1931	Vimentin	605
1932	Vimentin	14267.0478515625
1933	Vimentin	15368
1934	Vimentin	632.962036132812
1935	Vimentin	323.793090820312
1936	Vimentin	2029.30004882812
1937	Vimentin	157
1938	Vimentin	675.675659179688
1939	Vimentin	954.444458007812
1940	Vimentin	568.363647460938
1941	Vimentin	11887.029296875
1942	Vimentin	1676.85180664062
1943	Vimentin	403.612915039062
1944	Vimentin	1539.87670898438
1945	Vimentin	446.714294433594
1946	Vimentin	1469.44116210938
1947	Vimentin	3121.68188476562
1948	Vimentin	1097.37841796875
1949	Vimentin	7968.65966796875
1950	Vimentin	7762.615234375
1951	Vimentin	1597.53491210938
1952	Vimentin	384.192993164062
1953	Vimentin	3473.9033203125
1954	Vimentin	5220.01708984375
1955	Vimentin	1
1956	Vimentin	138.153839111328
1957	Vimentin	5405.0732421875
1958	Vimentin	446.75
1959	Vimentin	976.03125
1960	Vimentin	646.620666503906
1961	Vimentin	1357.78259277344
1962	Vimentin	1041.04162597656
1963	Vimentin	1041.06665039062
1964	Vimentin	10056.5556640625
1965	Vimentin	214.698623657227
1966	Vimentin	347.666656494141
1967	Vimentin	298.190490722656
1968	Vimentin	1940.78381347656
1969	Vimentin	2039.77331542969
1970	Vimentin	7591.7294921875
1971	Vimentin	2991.625
1972	Vimentin	1051.77551269531
1973	Vimentin	1135.68176269531
1974	Vimentin	930.510620117188
1975	Vimentin	986.400024414062
1976	Vimentin	1237.43395996094
1977	Vimentin	2124.76391601562
1978	Vimentin	11606
1979	Vimentin	1917.92858886719
1980	Vimentin	2334.86547851562
1981	Vimentin	1703.060546875
1982	Vimentin	2307.39135742188
1983	Vimentin	4223.11767578125
1984	Vimentin	209
1985	Vimentin	1493.43481445312
1986	Vimentin	2809.39990234375
1987	Vimentin	284.636352539062
1988	Vimentin	1
1989	Vimentin	6962.39990234375
1990	Vimentin	1526.56665039062
1991	Vimentin	1321.15380859375
1992	Vimentin	508.976745605469
1993	Vimentin	11547.2998046875
1994	Vimentin	8070.17138671875
1995	Vimentin	568.348510742188
1996	Vimentin	657.947387695312
1997	Vimentin	1410.29028320312
1998	Vimentin	3774.79077148438
1999	Vimentin	313.049987792969
[truncated: 20,743 more rows]
